# Supplementary material for: Hyperactivity and Differential Gene Expression in lbx1a(−/−) Zebrafish Larvae
Source: Cells. 2025 Dec 12;14(24):1980. doi: 10.3390/cells14241980 (PMC12731876; doi:10.3390/cells14241980)
Supplement: Supplementary file 1 [file cells-14-01980-s001.zip]

Archive with 2 entries (2 files):
- Supplementary_Figures_editable.pdf
- Supplementary_Tables.xlsx
