# Supplementary material for: Hyperactivity and Differential Gene Expression in lbx1a(−/−) Zebrafish Larvae
Source: Cells. 2025 Dec 12;14(24):1980. doi: 10.3390/cells14241980 (PMC12731876; doi:10.3390/cells14241980)
Supplement: Supplementary file 1 [file cells-14-01980-s001.zip › Supplementary_Tables.xlsx]

## Sheet: Supp_Table S1_primer
Oligonucleotides	Sequences (5’-3’)	Amplicon size (bp)	Annealing temperature (°C)
Cloning sgRNAs
sgR_lbx1a_ex1a	taggtgagaagcatccgtccac	-	-
sgR_lbx1a_ex1b	aaacgtggacggatgcttctcaCC
sgR_lbx1b_ex1a	taggtccagggggtttagccca	-	-
sgR_lbx1b_ex1b	aaactgggctaaaccccctggacc
Realtime qPCR
RT_gapdh_a	CGATCACTTTGTCAAGCTGGT	52	61
RT_gapdh_b	GCTGTAACCGAACTCATTGTCA
RT_actb1_a	GCTGTTTTCCCCTCCATTGTT	91	61
RT_actb1_b	GGGCCTCATCTCCCACATAG
RT_lbx1a_1a	CAGTGTCTTACAAGCGGCAG	90	61
RT_lbx1a_1b	GCTGTTCTCGACTTTCTCCG
RT_lbx1b_1a	GTGTTCTCCAAGCAGCAGAA	102	61
RT_lbx1b_1b	GATGGTTTGTGAAGGCCGTT
RT_lbx2_6a	GGGTTTGGAAGTCAGCGTTA	120	61
RT_lbx2_6b	ATTTGGTGGTTGGTGAAGGC
Genotyping
GT_lbx1a_ex1a	ccgtctgtcaaacgaagttaca	182 (wt),	55
GT_lbx1a_ex1b	gtaagacactgacttccagccc	162 (KO)
GT_lbx1b_ex1a	agctgctatagacaaaggctgg	152 (wt),	58
GT_lbx1b_ex1b	aggatgtctgtgatgctgaatg	138 (KO)
Cloning human LBX1
LBX1_hum_exp_a	GAATTCACAAGGCCGAGATGACTTCCA	878	60
LBX1_hum_exp_b	ACTAGTGTCGACCGCTCAATCGTCCACGTC

## Sheet: Supp_Table S2_downregulated
ensdarg	baseMean lbx1a	logFC lbx1a	pval lbx1a	p adj lbx1a	lbx1a hom 4	lbx1a hom 5	lbx1a hom 6	lbx1a wt 1	lbx1a wt 2	lbx1a wt 3	lbx1a hom 4 DESeq2 norm	lbx1a hom 5 DESeq2 norm	lbx1a hom 6 DESeq2 norm	lbx1a wt 1 DESeq2 norm	lbx1a wt 2 DESeq2 norm	lbx1a wt 3 DESeq2 norm	Gene name	Gene description	Chrom	Gene start (bp)	Gene end (bp)
ENSDARG00000045089	492.792	-1.50863	1.25962e-35	1.22e-31	242	264	228	763	689	811	241.475	286.389	265.858	764	663.567	845.824	si:ch211-270n8.1	si:ch211-270n8.1 [Source:ZFIN;Acc:ZDB-GENE-081107-34]	13	20379392	20381485
ENSDARG00000039579	1249.12	-0.980079	4.7325e-23	2.29e-19	802	917	698	1933	1671	1563	797.959	992.093	811.506	1934	1607.95	1629.15	cfd	complement factor D (adipsin) [Source:ZFIN;Acc:ZDB-GENE-050522-411]	13	13681681	13684334
ENSDARG00000087017	476.891	-0.764546	5.76618e-09	6.98e-06	432	309	283	633	755	493	430.282	335.021	329.71	634	727.039	514.577	si:dkey-11k2.7	si:dkey-11k2.7 [Source:ZFIN;Acc:ZDB-GENE-160728-22]	7	24366962	24373662
ENSDARG00000103019	2369.86	-0.599293	3.78384e-14	1.22e-10	1998	1672	1761	3038	3387	2509	1986.45	1808.03	2045.6	3039	3258.21	2614.55	gstp2	glutathione S-transferase pi 2 [Source:ZFIN;Acc:ZDB-GENE-050601-1]	14	3495542	3503708
ENSDARG00000055876	704.199	-0.596109	7.47006e-06	0.00213728	677	512	438	803	1161	697	673.744	554.405	509.658	804	1117.49	727.075	msmo1	methylsterol monooxygenase 1 [Source:NCBI gene;Acc:406662]	1	20916551	20928772
ENSDARG00000068849	427.926	-0.542574	3.52492e-05	0.00588541	398	352	258	605	554	426	396.495	381.491	300.687	606	533.739	444.787	fam83ha	family with sequence similarity 83 member Ha [Source:ZFIN;Acc:ZDB-GENE-090312-104]	13	42564666	42579437
ENSDARG00000108535	622.461	-0.533199	4.48077e-08	3.1e-05	547	436	481	715	812	766	544.56	472.271	559.579	716	781.855	798.949	CABZ01072077.1	neuroblast differentiation-associated protein AHNAK-like [Source:NCBI gene;Acc:795051]	13	7292061	7316934
ENSDARG00000094466	360.027	-0.518703	0.00100079	0.0490315	399	251	212	502	480	344	397.489	272.339	247.283	503	462.573	359.371	si:ch73-199e17.1	si:ch73-199e17.1 [Source:ZFIN;Acc:ZDB-GENE-100921-8]	9	7678136	7684002
ENSDARG00000032264	514.826	-0.508903	6.95615e-07	0.000320778	415	422	383	579	678	626	413.389	457.141	445.806	580	652.988	653.117	mybl2b	v-myb avian myeloblastosis viral oncogene homolog-like 2b [Source:ZFIN;Acc:ZDB-GENE-041007-1]	11	1551603	1574656
ENSDARG00000045414	1104.52	-0.506452	3.58923e-07	0.000193101	1119	848	685	1426	1398	1223	1112.97	917.524	796.413	1427	1345.41	1274.99	elovl2	ELOVL fatty acid elongase 2 [Source:ZFIN;Acc:ZDB-GENE-060421-5612]	24	8861272	8887825
ENSDARG00000089885	689.827	-0.502085	0.000171783	0.0168035	466	667	499	767	821	923	464.069	721.915	580.476	768	790.51	962.489	slc16a12b	solute carrier family 16 member 12b [Source:NCBI gene;Acc:449947]	12	16967715	16986968
ENSDARG00000103739	368.43	-0.484695	3.45856e-05	0.00587591	342	275	268	403	507	430	340.847	298.276	312.296	404	488.539	448.953	bahcc1a	BAH domain and coiled-coil containing 1a [Source:ZFIN;Acc:ZDB-GENE-170301-1]	3	57038033	57174041
ENSDARG00000001767	555.235	-0.454022	0.000149426	0.0151352	412	464	463	574	748	677	410.408	502.531	538.682	575	720.307	706.242	slc29a2	solute carrier family 29 member 2 [Source:ZFIN;Acc:ZDB-GENE-050220-15]	21	27407481	27413294
ENSDARG00000004782	1487.31	-0.44928	1.04116e-08	1.01e-05	1236	1200	1178	1912	1879	1569	1229.24	1297.93	1368.76	1913	1807.98	1635.4	fgfr3	fibroblast growth factor receptor 3 [Source:NCBI gene;Acc:58129]	13	13213567	13294872
ENSDARG00000090847	556.803	-0.432252	5.11509e-05	0.00781422	454	451	454	591	757	646	452.144	488.482	528.233	592	728.962	673.951	si:ch211-209l18.4	si:ch211-209l18.4 [Source:ZFIN;Acc:ZDB-GENE-110411-221]	22	6632702	6651382
ENSDARG00000052279	482.113	-0.42778	0.000701733	0.0377532	367	401	407	479	652	591	365.69	434.446	473.669	480	627.984	616.66	osgn1	oxidative stress induced growth inhibitor 1 [Source:ZFIN;Acc:ZDB-GENE-040426-864]	6	50695381	50704689
ENSDARG00000018393	428.308	-0.416541	0.00014568	0.0151352	368	335	350	533	550	444	366.684	363.119	407.494	534	529.892	463.536	kank2	KN motif and ankyrin repeat domains 2 [Source:NCBI gene;Acc:571549]	3	55161627	55214130
ENSDARG00000018459	513.38	-0.403907	3.62804e-05	0.00595491	479	394	400	596	654	573	476.987	426.881	465.542	597	629.908	597.91	msrb2	methionine sulfoxide reductase B2 [Source:NCBI gene;Acc:405857]	24	17040211	17049270
ENSDARG00000001559	470.489	-0.3966	0.00069767	0.0377443	418	343	405	503	653	513	416.37	371.765	471.347	504	628.946	535.41	csmd2	CUB and Sushi multiple domains 2 [Source:ZFIN;Acc:ZDB-GENE-030616-39]	19	36114846	36675023
ENSDARG00000031907	1589.3	-0.395237	3.00678e-05	0.00532464	1243	1247	1436	1807	2077	1752	1236.19	1348.73	1668.29	1808	1998.39	1826.02	ptbp1b	polypyrimidine tract binding protein 1b [Source:ZFIN;Acc:ZDB-GENE-030131-9796]	11	14321113	14342507
ENSDARG00000020711	1505.28	-0.393974	0.000190556	0.0177437	1181	1393	1159	1909	2035	1408	1174.58	1506.51	1346.7	1910	1958	1467.69	rrm2	ribonucleotide reductase regulatory subunit M2 [Source:NCBI gene;Acc:100330864]	20	29492469	29499426
ENSDARG00000078011	385.235	-0.390333	0.000522226	0.0320078	321	325	310	441	505	416	319.979	352.312	361.056	442	486.616	434.37	NAV1	neuron navigator 1a [Source:NCBI gene;Acc:100536287]	23	5977965	6067036
ENSDARG00000010571	705.994	-0.385781	5.39493e-05	0.00791584	602	560	595	841	927	729	599.215	606.279	691.928	842	892.449	760.408	ezh2	enhancer of zeste 2 polycomb repressive complex 2 subunit [Source:NCBI gene;Acc:768133]	24	17345521	17364456
ENSDARG00000098312	3219.7	-0.385555	9.88052e-08	5.98e-05	3155	2624	2305	3974	4111	3316	3136.19	2836.87	2677.16	3975	3954.47	3455.17	scarb2a	scavenger receptor class B, member 2a [Source:ZFIN;Acc:ZDB-GENE-020419-29]	5	52844681	52862805
ENSDARG00000030297	1317.32	-0.383112	6.8582e-06	0.00213728	1111	1025	1144	1461	1707	1484	1105.02	1108.81	1329.29	1462	1642.57	1546.86	sox13	SRY-box transcription factor 13 [Source:ZFIN;Acc:ZDB-GENE-100519-1]	11	37768298	37831776
ENSDARG00000057323	537.36	-0.37856	0.000262565	0.0223042	435	464	440	660	665	568	433.263	502.531	511.98	661	640.486	592.701	e2f8	E2F transcription factor 8 [Source:NCBI gene;Acc:565952]	7	16576246	16598212
ENSDARG00000092467	6567.43	-0.378105	9.98558e-10	1.38e-06	5920	5249	5285	7617	8623	6964	5883.83	5673.74	6136.79	7618	8293.63	7255.12	si:ch73-46j18.5	si:ch73-46j18.5 [Source:ZFIN;Acc:ZDB-GENE-030131-7892]	10	1708117	1718395
ENSDARG00000079009	1063.24	-0.375428	9.14541e-05	0.0112237	958	997	717	1311	1199	1228	952.98	1078.55	833.564	1312	1154.03	1280.19	abca1b	ATP-binding cassette, sub-family A (ABC1), member 1B [Source:ZFIN;Acc:ZDB-GENE-030131-9826]	14	6423973	6519076
ENSDARG00000100515	1151.55	-0.368259	0.000751401	0.039728	1288	909	732	1431	1385	1234	1280.91	983.447	850.978	1432	1332.9	1286.44	dusp1	dual specificity phosphatase 1 [Source:ZFIN;Acc:ZDB-GENE-040426-2018]	14	15760253	15763648
ENSDARG00000056640	823.234	-0.36637	7.18943e-06	0.00213728	781	689	606	958	1022	912	777.091	745.691	704.698	959	983.81	951.031	rpia	ribose 5-phosphate isomerase A (ribose 5-phosphate epimerase) [Source:ZFIN;Acc:ZDB-GENE-041114-24]	13	13930263	13944288
ENSDARG00000007221	463.517	-0.366357	0.000416445	0.0290134	415	376	373	567	583	478	413.389	407.428	434.196	568	561.628	498.953	pbk	PDZ binding kinase [Source:NCBI gene;Acc:360218]	20	39359729	39368079
ENSDARG00000033840	472.868	-0.365533	0.0006133	0.0347321	405	397	384	502	618	539	403.451	430.123	446.967	503	595.287	562.493	fat3a	FAT atypical cadherin 3a [Source:ZFIN;Acc:ZDB-GENE-060929-1254]	15	40665310	40989931
ENSDARG00000013670	1132.13	-0.363823	0.000592786	0.0341699	1125	962	781	1409	1548	1035	1118.93	1040.73	907.865	1410	1489.66	1079.15	hyou1	hypoxia up-regulated 1 [Source:NCBI gene;Acc:327133]	10	29770120	29791466
ENSDARG00000100623	1127.92	-0.363719	8.28461e-06	0.00222856	1033	931	879	1401	1435	1130	1027.51	1007.22	1021.64	1402	1380.99	1178.11	trrap	transformation/transcription domain-associated protein [Source:ZFIN;Acc:ZDB-GENE-050809-47]	12	17927871	18105116
ENSDARG00000058734	990.514	-0.363099	6.68411e-05	0.00886698	871	937	690	1178	1226	1073	866.526	1013.71	802.218	1179	1180	1118.74	prdx1	peroxiredoxin 1 [Source:ZFIN;Acc:ZDB-GENE-050320-35]	2	6104378	6115688
ENSDARG00000070568	695.42	-0.358956	7.4357e-05	0.00960098	624	570	559	789	919	732	621.077	617.086	650.133	790	884.756	763.533	atad5a	ATPase family AAA domain containing 5a [Source:ZFIN;Acc:ZDB-GENE-070912-20]	3	26244353	26266464
ENSDARG00000104719	510.885	-0.356048	0.000948373	0.0475068	461	455	374	550	598	635	459.1	492.804	435.357	551	576.053	662.492	abcc1	ATP-binding cassette, sub-family C (CFTR/MRP), member 1 [Source:ZFIN;Acc:ZDB-GENE-050517-15]	3	36713477	36743962
ENSDARG00000013360	599.033	-0.347462	0.000959895	0.0476698	481	492	535	683	752	655	478.974	532.791	622.27	684	724.154	683.325	sh3gl3a	SH3-domain GRB2-like 3a [Source:ZFIN;Acc:ZDB-GENE-070112-242]	7	12840556	12909352
ENSDARG00000076830	677.503	-0.346563	0.000804725	0.0414519	668	566	490	895	799	673	664.801	612.763	570.028	896	769.353	702.075	si:dkey-65b12.6	si:dkey-65b12.6 [Source:ZFIN;Acc:ZDB-GENE-060526-329]	5	41826958	41845116
ENSDARG00000098237	1224.7	-0.346469	0.00033508	0.0255505	1013	1001	1076	1569	1515	1198	1007.63	1082.87	1250.35	1570	1457.92	1248.94	fbn2b	fibrillin 2b [Source:ZFIN;Acc:ZDB-GENE-090112-3]	22	4524367	4649238
ENSDARG00000045989	555.584	-0.345536	0.000374715	0.0277003	534	468	410	676	686	578	531.642	506.854	477.151	677	660.682	603.118	arf4a	ADP-ribosylation factor 4a [Source:ZFIN;Acc:ZDB-GENE-040801-109]	11	42494531	42502940
ENSDARG00000010658	1299.88	-0.342704	0.000143061	0.0151352	1130	1134	1032	1296	1699	1538	1123.9	1226.61	1199.26	1297	1634.88	1603.11	insig1	insulin induced gene 1 [Source:NCBI gene;Acc:334189]	7	41007773	41014773
ENSDARG00000075819	879.186	-0.337487	0.000128084	0.0140951	800	764	674	1087	1107	872	795.972	826.744	783.643	1088	1065.55	909.364	arhgef2	rho/rac guanine nucleotide exchange factor (GEF) 2 [Source:ZFIN;Acc:ZDB-GENE-030717-1]	16	6864244	6933178
ENSDARG00000061468	552.382	-0.337425	0.000468284	0.0310607	500	449	454	673	668	581	497.855	486.32	528.233	674	643.371	606.243	ncaph	non-SMC condensin I complex, subunit H [Source:ZFIN;Acc:ZDB-GENE-070112-652]	5	28259655	28270945
ENSDARG00000069185	767.42	-0.33362	0.000592342	0.0341699	758	573	628	944	966	763	754.236	620.328	730.239	945	929.955	795.824	celsr1a	cadherin EGF LAG seven-pass G-type receptor 1a [Source:ZFIN;Acc:ZDB-GENE-030616-78]	4	28190013	28335184
ENSDARG00000060372	717.23	-0.330121	0.000472352	0.0311174	608	608	607	771	924	796	605.177	658.153	705.859	772	889.564	830.199	plxna2	plexin A2 [Source:ZFIN;Acc:ZDB-GENE-090311-6]	23	32579495	33038423
ENSDARG00000007996	779.198	-0.330104	0.000431888	0.0296624	734	574	678	873	971	862	730.386	621.409	788.287	874	934.764	898.948	pou2f1b	POU class 2 homeobox 1b [Source:ZFIN;Acc:ZDB-GENE-030131-2422]	9	34319333	34378674
ENSDARG00000098880	1710	-0.325812	0.000559392	0.0334392	1526	1393	1444	1636	2249	2048	1517.41	1506.51	1677.58	1637	2163.81	2134.35	pclob	piccolo presynaptic cytomatrix protein b [Source:ZFIN;Acc:ZDB-GENE-030131-8100]	18	9615147	9722291
ENSDARG00000063911	121586	-0.32065	9.23102e-10	1.38e-06	110237	103383	97859	135519	158424	128270	109546	111728	113611	135520	152356	133614	mt-atp6	ATP synthase 6 [Source:NCBI gene;Acc:140519]		9052	9735
ENSDARG00000005236	1874.98	-0.319322	1.26037e-06	0.000530673	1826	1549	1444	2214	2302	1983	1815.53	1675.1	1677.58	2215	2214.77	2066.64	srcap	Snf2-related CREBBP activator protein [Source:ZFIN;Acc:ZDB-GENE-041008-127]	12	27061720	27092286
ENSDARG00000018425	3044.71	-0.319255	1.9397e-06	0.000728609	2750	2488	2557	3582	3855	3125	2733.73	2689.89	2969.72	3583	3708.28	3256.21	ddx61	DEAD (Asp-Glu-Ala-Asp) box helicase 61 [Source:ZFIN;Acc:ZDB-GENE-030131-6611]	16	25682577	25699657
ENSDARG00000024278	1643.2	-0.316013	3.3932e-05	0.00586782	1583	1480	1169	1957	1916	1809	1574.06	1600.53	1358.31	1958	1843.56	1885.39	adh8b	alcohol dehydrogenase 8b [Source:ZFIN;Acc:ZDB-GENE-030529-2]	13	12633223	12646752
ENSDARG00000091150	3254.84	-0.315157	0.00014714	0.0151352	3235	2761	2399	4182	3996	3107	3215.69	2984.93	2786.29	4183	3843.88	3237.46	mki67	marker of proliferation Ki-67 [Source:ZFIN;Acc:ZDB-GENE-030131-9771]	12	10366617	10381282
ENSDARG00000063921	45957.6	-0.311965	8.86554e-10	1.38e-06	41352	39865	36879	51016	56636	51220	41093.4	43083.6	42815.9	51017	54467.3	53354.6	mt-nd5	NADH dehydrogenase subunit 5 [Source:NCBI gene;Acc:140535]		12897	14717
ENSDARG00000079850	757.876	-0.311332	0.000656202	0.0363452	653	639	649	850	973	796	649.895	691.655	754.619	851	936.687	830.199	dchs1b	dachsous cadherin-related 1b [Source:ZFIN;Acc:ZDB-GENE-050208-41]	10	26268790	26430168
ENSDARG00000017744	1530.25	-0.310241	2.3967e-05	0.00455091	1431	1313	1196	1822	1934	1538	1423.01	1420.05	1389.66	1823	1860.87	1603.11	smc2	structural maintenance of chromosomes 2 [Source:ZFIN;Acc:ZDB-GENE-030131-105]	1	19535120	19561801
ENSDARG00000015088	1466.03	-0.309708	0.000141883	0.0151352	1400	1212	1165	1759	1902	1415	1392.21	1310.9	1353.67	1760	1830.1	1474.98	dnajb11	DnaJ heat shock protein family (Hsp40) member B11 [Source:ZFIN;Acc:ZDB-GENE-031113-9]	9	32641026	32648725
ENSDARG00000060252	739.403	-0.306432	0.000308641	0.0242998	697	649	560	866	872	810	693.619	702.462	651.294	867	839.556	844.782	mogs	mannosyl-oligosaccharide glucosidase [Source:ZFIN;Acc:ZDB-GENE-070112-412]	1	41609254	41620873
ENSDARG00000063333	928.859	-0.30477	0.000449723	0.0306698	905	773	721	1131	1167	910	900.313	836.471	838.208	1132	1123.26	948.947	nup210	nucleoporin 210 [Source:ZFIN;Acc:ZDB-GENE-050208-132]	23	4483083	4557964
ENSDARG00000063899	33824.3	-0.304767	8.20656e-09	8.83e-06	31606	29015	26680	37634	43152	36033	31408.6	31357.9	30975.4	37635	41499.9	37535	mt-nd2	NADH dehydrogenase subunit 2 [Source:NCBI gene;Acc:140532]		4993	6039
ENSDARG00000012140	942.503	-0.302344	0.000724415	0.0385991	801	805	815	1017	1216	1015	796.966	871.053	947.337	1018	1170.38	1058.32	ccnl1b	cyclin L1b [Source:NCBI gene;Acc:326088]	2	36664173	36674005
ENSDARG00000059483	684.611	-0.301622	0.000656796	0.0363452	630	564	570	795	850	713	627.039	610.602	662.904	796	818.399	743.741	tead1b	TEA domain family member 1b [Source:ZFIN;Acc:ZDB-GENE-091013-5]	7	65813301	65924821
ENSDARG00000016753	1129.59	-0.301265	0.000302245	0.0241896	1098	936	887	1402	1386	1108	1092.1	1012.63	1030.93	1403	1333.87	1155.19	ipo9	importin 9 [Source:ZFIN;Acc:ZDB-GENE-040426-2953]	11	24851671	24876621
ENSDARG00000019532	1236.67	-0.300584	0.00050363	0.0316698	1316	942	952	1364	1499	1394	1308.73	1019.11	1106.39	1365	1442.54	1453.11	fads2	fatty acid desaturase 2 [Source:NCBI gene;Acc:140615]	25	4133488	4148719
ENSDARG00000092115	9103.67	-0.299122	8.1971e-07	0.000360822	8051	8049	7387	10065	11428	9872	8001.46	8699.73	8577.12	10066	10991.2	10284.3	eif4a1a	eukaryotic translation initiation factor 4A1A [Source:ZFIN;Acc:ZDB-GENE-031030-2]	7	26510827	26518086
ENSDARG00000061985	1072.06	-0.295477	0.00027105	0.0228247	963	946	860	1261	1186	1229	957.949	1023.43	999.58	1262	1141.53	1281.24	rbm47	RNA binding motif protein 47 [Source:ZFIN;Acc:ZDB-GENE-030131-9612]	1	19353048	19402815
ENSDARG00000004537	1447.25	-0.293654	6.5452e-05	0.00880329	1401	1225	1128	1701	1821	1459	1393.2	1324.95	1310.72	1702	1752.2	1520.82	kmt2a	lysine (K)-specific methyltransferase 2A [Source:ZFIN;Acc:ZDB-GENE-080521-3]	15	23382199	23420170
ENSDARG00000077549	793.444	-0.292983	0.000687472	0.0374927	801	663	597	945	949	832	796.966	717.592	694.25	946	913.607	867.698	aifm2	apoptosis inducing factor mitochondria associated 2 [Source:ZFIN;Acc:ZDB-GENE-050506-76]	13	7241170	7261679
ENSDARG00000010487	993.806	-0.292305	0.000181529	0.0170673	925	827	820	1192	1178	1042	920.187	894.829	953.142	1193	1133.83	1086.45	sae1	SUMO1 activating enzyme subunit 1 [Source:NCBI gene;Acc:415148]	15	23722620	23739104
ENSDARG00000014717	973.782	-0.291106	0.000245957	0.0212665	879	875	767	1144	1178	1021	874.476	946.703	891.611	1145	1133.83	1064.57	dync1h1	dynein, cytoplasmic 1, heavy chain 1 [Source:ZFIN;Acc:ZDB-GENE-030131-7050]	17	918005	945883
ENSDARG00000089626	1527.28	-0.290398	5.24498e-05	0.00781422	1449	1307	1207	1777	1930	1544	1440.9	1413.57	1402.43	1778	1857.03	1609.36	ptges3b	prostaglandin E synthase 3b (cytosolic) [Source:ZFIN;Acc:ZDB-GENE-040625-144]	23	6736116	6749820
ENSDARG00000002336	937.48	-0.289973	0.000381842	0.0278522	845	810	771	1006	1183	1028	840.69	876.457	896.255	1007	1138.64	1071.86	dlc	deltaC [Source:NCBI gene;Acc:30120]	15	20463448	20468302
ENSDARG00000105037	858.473	-0.289941	0.000765921	0.0400928	809	713	703	974	1115	862	804.915	771.628	817.31	975	1073.25	898.948	snrpf	small nuclear ribonucleoprotein polypeptide F [Source:ZFIN;Acc:ZDB-GENE-040930-9]	7	19374683	19378024
ENSDARG00000033364	2994.53	-0.288914	6.39231e-05	0.00880329	3040	2640	2130	3470	3663	3152	3021.91	2854.16	2473.99	3471	3523.64	3284.34	mgst3b	microsomal glutathione S-transferase 3b [Source:ZFIN;Acc:ZDB-GENE-061215-48]	13	45476181	45482003
ENSDARG00000019362	1843.39	-0.288522	1.08865e-05	0.00251012	1762	1503	1519	2168	2184	1971	1751.93	1625.39	1764.65	2169	2101.3	2054.14	ptbp1a	polypyrimidine tract binding protein 1a [Source:ZFIN;Acc:ZDB-GENE-050522-492]	2	26288301	26300619
ENSDARG00000077530	1643.06	-0.281992	6.94959e-05	0.00909457	1596	1331	1350	1771	2063	1794	1586.98	1439.51	1568.45	1772	1984.93	1869.77	ahctf1	AT hook containing transcription factor 1 [Source:ZFIN;Acc:ZDB-GENE-070521-2]	17	12220781	12249990
ENSDARG00000055026	964.418	-0.281826	0.000725427	0.0385991	922	787	799	1154	1192	959	917.206	851.601	928.762	1155	1147.3	999.988	ptch2	patched 2 [Source:NCBI gene;Acc:30181]	2	33969212	33993636
ENSDARG00000015759	1866.56	-0.281534	0.000689146	0.0374927	1773	1541	1542	2378	2244	1778	1762.86	1666.46	1791.35	2379	2159	1853.1	tspan7	tetraspanin 7 [Source:ZFIN;Acc:ZDB-GENE-030131-5435]	14	41469478	41478392
ENSDARG00000029058	3300.32	-0.28032	2.15568e-05	0.00426033	3112	2839	2644	3938	4105	3272	3093.46	3069.22	3070.72	3939	3948.7	3409.34	rbbp4	retinoblastoma binding protein 4 [Source:NCBI gene;Acc:321726]	19	30999833	31007417
ENSDARG00000063895	41573.9	-0.278731	4.20791e-08	3.1e-05	39405	36040	32957	46662	52187	43572	39158.6	38949.9	38262.7	46663	50188.7	45388	mt-nd1	NADH dehydrogenase subunit 1 [Source:NCBI gene;Acc:140531]		3803	4777
ENSDARG00000017591	3137.68	-0.277528	2.98791e-05	0.00532464	2842	2661	2657	3494	4005	3246	2825.15	2876.85	3085.81	3495	3852.54	3382.25	fat1a	FAT atypical cadherin 1a [Source:ZFIN;Acc:ZDB-GENE-050425-1]	1	17376922	17524922
ENSDARG00000038785	1885.09	-0.275946	0.00028631	0.0233223	1605	1683	1606	2047	2328	2066	1595.92	1819.92	1865.65	2048	2239.78	2153.1	abcf2a	ATP-binding cassette, sub-family F (GCN20), member 2a [Source:ZFIN;Acc:ZDB-GENE-030131-8714]	2	32505554	32513538
ENSDARG00000008936	1142.85	-0.275499	0.000406757	0.0287521	1164	937	888	1346	1376	1185	1157.69	1013.71	1032.09	1347	1324.25	1235.4	sec11a	SEC11 homolog A, signal peptidase complex subunit [Source:ZFIN;Acc:ZDB-GENE-040718-227]	18	26788083	26797723
ENSDARG00000003829	869.48	-0.274775	0.000554077	0.0333272	810	757	699	970	1075	925	805.909	819.179	812.667	971	1034.78	964.572	galnt2	UDP-N-acetyl-alpha-D-galactosamine:polypeptide N-acetylgalactosaminyltransferase 2 [Source:ZFIN;Acc:ZDB-GENE-041111-110]	13	24068577	24218795
ENSDARG00000005479	3436.09	-0.274743	7.72457e-06	0.00213728	3157	2872	2920	3852	4255	3640	3138.18	3104.88	3391.14	3853	4092.96	3792.66	tenm3	Teneurin-3 [Source:UniProtKB/Swiss-Prot;Acc:Q9W7R4]	1	39387876	39779913
ENSDARG00000063916	4697.17	-0.271293	1.07354e-05	0.00251012	4342	4181	3744	4993	5756	5278	4315.74	4519.54	4347.77	4994	5536.46	5498.89	mt-nd4l	NADH dehydrogenase subunit 4L [Source:NCBI gene;Acc:140538]		11009	11305
ENSDARG00000012274	1290.35	-0.27058	0.000860954	0.0438815	1271	1183	928	1522	1552	1331	1264.02	1279.56	1078.52	1523	1493.51	1387.48	eif4e1c	eukaryotic translation initiation factor 4E family member 1c [Source:ZFIN;Acc:ZDB-GENE-050417-398]	13	18311410	18324469
ENSDARG00000036832	17617.9	-0.262926	0.000109018	0.0125682	15532	15897	14620	21629	20003	18325	15435.5	17181.2	16974.3	21630	19237.7	19089.4	cyt1l	type I cytokeratin, enveloping layer, like [Source:ZFIN;Acc:ZDB-GENE-061026-4]	19	5356421	5358455
ENSDARG00000116617	1862.64	-0.260693	0.000100268	0.0118414	1729	1561	1587	2172	2216	1947	1719.14	1688.07	1843.59	2173	2132.07	2029.14	spaca4l	sperm acrosome associated 4 like [Source:ZFIN;Acc:ZDB-GENE-101011-2]	19	18739085	18751905
ENSDARG00000063922	13654.4	-0.260538	3.24447e-06	0.00116368	13039	11887	10921	14684	17093	14710	12958.1	12847.5	12679.9	14685	16439.2	15323.8	mt-nd6	NADH dehydrogenase subunit 6 [Source:NCBI gene;Acc:140536]		14714	15232
ENSDARG00000037009	2810.48	-0.259126	9.66944e-05	0.0115603	2680	2561	2145	3327	3364	2871	2664.17	2768.78	2491.4	3328	3236.09	2991.63	banf1	barrier to autointegration factor 1 [Source:NCBI gene;Acc:334717]	21	26709801	26715270
ENSDARG00000019976	1527.12	-0.255739	0.000306455	0.0242998	1419	1307	1281	1657	1917	1615	1411.09	1413.57	1488.34	1658	1844.52	1683.31	idi1	isopentenyl-diphosphate delta isomerase 1 [Source:ZFIN;Acc:ZDB-GENE-050913-44]	24	3469373	3477103
ENSDARG00000101289	2226.24	-0.25501	0.000150039	0.0151352	2122	1931	1800	2654	2694	2219	2109.67	2087.93	2090.88	2655	2591.76	2312.47	slc29a1a	solute carrier family 29 member 1a [Source:ZFIN;Acc:ZDB-GENE-050913-138]	13	46830736	46917098
ENSDARG00000051886	1587.37	-0.25474	0.000382522	0.0278522	1499	1305	1363	1741	1980	1671	1490.58	1411.41	1583.54	1742	1905.11	1741.65	ankrd11	ankyrin repeat domain 11 [Source:ZFIN;Acc:ZDB-GENE-030131-3932]	7	56253914	56405541
ENSDARG00000104353	2265.24	-0.251037	8.63871e-05	0.0108646	2214	1969	1789	2539	2820	2332	2201.1	2129	2078.1	2540	2712.93	2430.18	nop58	NOP58 ribonucleoprotein homolog (yeast) [Source:ZFIN;Acc:ZDB-GENE-040426-2140]	6	9664206	9695294
ENSDARG00000005122	2074.73	-0.250825	0.000519794	0.0320078	1973	1906	1589	2369	2603	2075	1961.61	2060.92	1845.91	2370	2504.24	2162.47	atp2a2b	ATPase sarcoplasmic/endoplasmic reticulum Ca2+ transporting 2b [Source:ZFIN;Acc:ZDB-GENE-030131-867]	21	17051478	17108649
ENSDARG00000059303	3609.95	-0.250106	1.59293e-05	0.00342799	3331	3126	3035	4025	4373	3843	3311.08	3379.38	3524.65	4026	4206.44	4004.12	hnrnpl2	heterogeneous nuclear ribonucleoprotein L2 [Source:ZFIN;Acc:ZDB-GENE-040426-2707]	15	5784212	5799183
ENSDARG00000104068	6191.09	-0.249873	5.55203e-05	0.00802475	5964	5630	4741	6837	7726	6452	5927.56	6085.49	5505.24	6838	7430.99	6721.8	gstp1	glutathione S-transferase pi 1 [Source:ZFIN;Acc:ZDB-GENE-020806-4]	14	3507326	3514055
ENSDARG00000035909	1755.42	-0.249058	0.000386117	0.0279042	1633	1601	1388	1916	2025	1998	1623.74	1731.3	1612.56	1917	1948.39	2082.27	mfsd2ab	major facilitator superfamily domain containing 2ab [Source:NCBI gene;Acc:445176]	19	30867845	30884054
ENSDARG00000060697	1494.99	-0.248407	0.000467653	0.0310607	1426	1243	1267	1675	1853	1541	1418.04	1344.41	1472.09	1676	1782.98	1606.23	kmt2bb	lysine (K)-specific methyltransferase 2Bb [Source:ZFIN;Acc:ZDB-GENE-080521-1]	15	37457009	37543839
ENSDARG00000010246	5616.15	-0.248299	1.44479e-05	0.00325381	5097	4961	4712	6351	6674	6003	5066	5362.49	5471.57	6352	6419.29	6254.09	prmt1	protein arginine methyltransferase 1 [Source:ZFIN;Acc:ZDB-GENE-030131-693]	3	32356833	32363021
ENSDARG00000088087	3667.01	-0.24797	0.00020367	0.0182624	3420	3284	2957	4396	4429	3615	3399.53	3550.14	3434.1	4397	4260.29	3766.62	kdm6ba	lysine (K)-specific demethylase 6B, a [Source:ZFIN;Acc:ZDB-GENE-091005-1]	7	21632100	21778474
ENSDARG00000040440	1554.14	-0.247763	0.000175023	0.0168562	1467	1361	1266	1786	1836	1641	1458.79	1471.93	1470.93	1787	1766.63	1710.4	snrpd2	small nuclear ribonucleoprotein D2 polypeptide [Source:ZFIN;Acc:ZDB-GENE-040914-10]	18	40875873	40884087
ENSDARG00000026829	6543.25	-0.245992	0.000610694	0.0347321	6460	5921	4929	7807	8043	6350	6420.44	6399.97	5723.5	7808	7735.84	6615.55	cotl1	coactosin-like F-actin binding protein 1 [Source:ZFIN;Acc:ZDB-GENE-030131-8325]	18	13203831	13216672
ENSDARG00000020377	3775.38	-0.245081	0.000215696	0.0189891	3525	3221	3202	4395	4681	3725	3503.87	3482.05	3718.53	4396	4502.64	3881.21	eif4g2a	eukaryotic translation initiation factor 4, gamma 2a [Source:ZFIN;Acc:ZDB-GENE-030131-2173]	7	66634167	66654025
ENSDARG00000089441	2003.56	-0.244846	0.000498153	0.0316698	1889	1637	1751	2360	2336	2083	1878.14	1770.21	2033.99	2361	2247.47	2170.81	si:ch211-105c13.3	si:ch211-105c13.3 [Source:ZFIN;Acc:ZDB-GENE-030131-4483]	16	22695211	22713192
ENSDARG00000026180	4511.58	-0.242246	0.000197409	0.0182068	4292	4008	3621	5397	5444	4438	4266.05	4332.57	4204.97	5398	5236.41	4623.9	prpf8	pre-mRNA processing factor 8 [Source:ZFIN;Acc:ZDB-GENE-030131-577]	15	28248052	28262709
ENSDARG00000031795	2894.23	-0.239852	0.000414305	0.0290134	2896	2468	2304	3453	3494	2847	2878.81	2668.28	2676	3454	3361.11	2966.63	abcf1	ATP-binding cassette, sub-family F (GCN20), member 1 [Source:ZFIN;Acc:ZDB-GENE-050517-31]	19	30428913	30447743
ENSDARG00000002659	3447.53	-0.237765	0.000401911	0.0287521	3178	2939	2984	3893	4315	3453	3159.04	3177.29	3465.44	3894	4150.66	3597.87	mapre1b	microtubule-associated protein, RP/EB family, member 1b [Source:ZFIN;Acc:ZDB-GENE-040426-2256]	23	9794730	9807578
ENSDARG00000063917	48023.1	-0.235215	7.54172e-06	0.00213728	45439	42964	38799	51849	59742	50644	45154.8	46432.8	45045	51850	57454.3	52754.6	mt-nd4	NADH dehydrogenase subunit 4 [Source:NCBI gene;Acc:140534]		11299	12679
ENSDARG00000099572	21937.2	-0.23511	0.000175821	0.0168562	19377	19215	19277	24324	26209	23500	19256.4	20767	22380.8	24325	25205.9	24479.9	hmgn2	high mobility group nucleosomal binding domain 2 [Source:ZFIN;Acc:ZDB-GENE-051030-81]	16	51180938	51184126
ENSDARG00000077901	1437.46	-0.234657	0.00100532	0.0490315	1389	1282	1139	1641	1763	1450	1381.27	1386.55	1323.49	1642	1696.42	1511.44	herc1	HECT and RLD domain containing E3 ubiquitin protein ligase family member 1 [Source:ZFIN;Acc:ZDB-GENE-030131-8542]	7	29189100	29271738
ENSDARG00000103057	2935.98	-0.23111	0.000317694	0.0246316	2780	2421	2573	3221	3528	3144	2763.54	2617.48	2988.29	3222	3393.81	3276	zfhx3	zinc finger homeobox 3 [Source:ZFIN;Acc:ZDB-GENE-030131-7577]	7	68214935	68373495
ENSDARG00000015239	1987.08	-0.225624	0.000280712	0.0233223	1974	1693	1620	2202	2355	2126	1962.6	1830.73	1881.9	2203	2265.74	2215.6	prpf19	pre-mRNA processing factor 19 [Source:ZFIN;Acc:ZDB-GENE-030131-263]	14	16287968	16301402
ENSDARG00000054155	8329.36	-0.223266	0.00101026	0.0490315	8083	7496	6607	9790	10280	7993	8033.26	8102.09	7671.57	9791	9887.15	8326.99	pcna	proliferating cell nuclear antigen [Source:NCBI gene;Acc:30678]	10	40821804	40826657
ENSDARG00000015343	1431.3	-0.222892	0.00103203	0.0497224	1404	1261	1146	1625	1701	1485	1396.18	1363.86	1331.61	1626	1636.8	1547.9	pgd	phosphogluconate dehydrogenase [Source:ZFIN;Acc:ZDB-GENE-040426-2807]	23	29381441	29394505
ENSDARG00000038695	4413.8	-0.219004	0.000123282	0.0138821	4147	3816	3780	4951	5264	4606	4121.96	4125.08	4389.56	4952	5063.3	4798.9	elavl1a	ELAV like RNA binding protein 1a [Source:ZFIN;Acc:ZDB-GENE-990415-245]	2	37123338	37134198
ENSDARG00000003526	2334.19	-0.218924	0.000754848	0.039728	2270	2098	1857	2750	2725	2363	2256.74	2268.41	2157.05	2751	2621.57	2462.47	psma5	proteasome 20S subunit alpha 5 [Source:ZFIN;Acc:ZDB-GENE-040625-96]	11	36342997	36350993
ENSDARG00000038068	15744	-0.218837	0.000372444	0.0277003	14366	13579	13880	17185	19177	16528	14276.8	14676.1	16115.2	17186	18443.3	17217.5	ddx5	DEAD (Asp-Glu-Ala-Asp) box helicase 5 [Source:ZFIN;Acc:ZDB-GENE-030131-925]	3	25269861	25275403
ENSDARG00000056186	8128.06	-0.217601	0.00020358	0.0182624	8086	7269	6364	9277	9792	8235	8036.24	7856.77	7389.46	9278	9417.84	8579.07	eif5a2	eukaryotic translation initiation factor 5A2 [Source:ZFIN;Acc:ZDB-GENE-040426-2405]	2	25839193	25845337
ENSDARG00000045886	4202.29	-0.215519	0.000317942	0.0246316	4104	3598	3513	4760	5137	4213	4079.23	3889.48	4079.59	4761	4941.17	4389.53	slc38a2	solute carrier family 38 member 2 [Source:NCBI gene;Acc:566537]	4	1600034	1617897
ENSDARG00000099865	9130.27	-0.215473	0.000126047	0.0140304	8651	8120	7576	10509	10890	9244	8597.69	8776.46	8796.54	10510	10473.8	9630.1	hnrnpabb	heterogeneous nuclear ribonucleoprotein A/Bb [Source:ZFIN;Acc:ZDB-GENE-040426-2516]	21	3166519	3175724
ENSDARG00000055945	3048.68	-0.213996	0.000581921	0.0341535	2881	2665	2583	3479	3692	3057	2863.91	2881.18	2999.9	3480	3551.53	3185.38	asph	aspartate beta-hydroxylase [Source:ZFIN;Acc:ZDB-GENE-031112-5]	2	26655744	26682182
ENSDARG00000039578	5478.82	-0.212773	0.000487391	0.0316698	5423	4827	4405	6396	6561	5422	5389.95	5217.68	5115.16	6397	6310.62	5648.89	pa2g4a	proliferation-associated 2G4, a [Source:ZFIN;Acc:ZDB-GENE-030616-161]	6	7533601	7551140
ENSDARG00000023330	3961.49	-0.210559	0.000489254	0.0316698	3900	3478	3222	4489	4846	3947	3876.51	3759.8	3741.75	4490	4661.32	4112.45	anp32b	acidic (leucine-rich) nuclear phosphoprotein 32 family, member B [Source:ZFIN;Acc:ZDB-GENE-030131-719]	1	26660369	26664840
ENSDARG00000038239	2383.78	-0.210076	0.00050324	0.0316698	2273	2074	2019	2615	2767	2590	2259.73	2242.48	2345.12	2616	2661.96	2698.93	tnpo2	transportin 2 (importin 3, karyopherin beta 2b) [Source:ZFIN;Acc:ZDB-GENE-040822-16]	3	18807006	18839529
ENSDARG00000017014	3787.16	-0.209047	0.000499684	0.0316698	3809	3135	3195	4314	4447	3915	3786.08	3389.11	3710.4	4315	4277.6	4079.12	ywhae2	tyrosine 3-monooxygenase/tryptophan 5-monooxygenase activation protein, epsilon polypeptide 2 [Source:ZFIN;Acc:ZDB-GENE-050306-44]	7	72012397	72029683
ENSDARG00000063924	81057.6	-0.208951	9.27539e-05	0.0112279	75814	70747	69851	87207	100349	84040	75339.1	76458.2	81094.8	87208	96505.7	87541.7	mt-cyb	cytochrome b [Source:NCBI gene;Acc:140512]		15308	16448
ENSDARG00000028335	33352.7	-0.208462	8.5117e-05	0.0108457	32146	29132	27932	38002	40298	33440	31945.2	31484.4	32428.9	38003	38755.2	34834	hmga1a	high mobility group AT-hook 1a [Source:ZFIN;Acc:ZDB-GENE-010502-1]	23	3751451	3759692
ENSDARG00000077536	2332.19	-0.207971	0.00093398	0.0471076	2302	2036	1907	2666	2798	2344	2288.54	2201.41	2215.1	2667	2691.77	2442.68	snrnp200	small nuclear ribonucleoprotein 200 (U5) [Source:ZFIN;Acc:ZDB-GENE-081105-64]	8	31030613	31053872
ENSDARG00000014329	4173.63	-0.206319	0.000544637	0.0329642	3994	3714	3462	4635	5137	4201	3969.92	4014.84	4020.38	4636	4941.17	4377.03	npm1a	nucleophosmin 1a [Source:ZFIN;Acc:ZDB-GENE-021028-1]	10	22034477	22045119
ENSDARG00000014817	4224.23	-0.205378	0.00049224	0.0316698	4255	3722	3361	4851	4995	4283	4229.28	4023.49	3903.12	4852	4804.61	4462.45	ranbp1	RAN binding protein 1 [Source:ZFIN;Acc:ZDB-GENE-040426-2548]	5	19006701	19014589
ENSDARG00000063229	2459.72	-0.204245	0.000679544	0.0373904	2359	2134	2091	2668	2912	2635	2345.19	2307.32	2428.71	2669	2801.41	2745.8	xpo1b	exportin 1 (CRM1 homolog, yeast) b [Source:ZFIN;Acc:ZDB-GENE-070530-6]	17	23964132	23988404
ENSDARG00000074332	2027.1	-0.204073	0.00101263	0.0490315	1964	1771	1694	2246	2311	2207	1952.67	1915.02	1967.81	2247	2223.43	2299.97	SPEN	si:ch1073-335m2.2 [Source:ZFIN;Acc:ZDB-GENE-081104-82]	22	130967	155627
ENSDARG00000103672	17831.2	-0.181142	0.000951706	0.0475068	16935	15814	15368	19539	21490	18167	16829.7	17091.5	17842.7	19540	20667.7	18924.8	cirbpa	cold inducible RNA binding protein a [Source:ZFIN;Acc:ZDB-GENE-050417-329]	2	58841181	58848884

## Sheet: Supp_Table S3_upregulated
ensdarg	baseMean lbx1a	logFC lbx1a	pval lbx1a	p adj lbx1a	lbx1a hom 4	lbx1a hom 5	lbx1a hom 6	lbx1a wt 1	lbx1a wt 2	lbx1a wt 3	lbx1a hom 4 DESeq2 norm	lbx1a hom 5 DESeq2 norm	lbx1a hom 6 DESeq2 norm	lbx1a wt 1 DESeq2 norm	lbx1a wt 2 DESeq2 norm	lbx1a wt 3 DESeq2 norm	Gene name	Gene description	Chrom	Gene start (bp)	Gene end (bp)
ENSDARG00000079544	6422.68	0.994099	0.000208906	0.0185601	10958	9198	4887	4267	4501	4602	10890.2	9941.47	5674.74	4268	4329.53	4794.74	si:ch1073-464p5.5	si:ch1073-464p5.5 [Source:ZFIN;Acc:ZDB-GENE-091116-35]	3	1015867	1029876
ENSDARG00000052779	368.12	0.770533	3.86795e-07	0.000197143	511	534	300	275	279	291	508.786	578.181	349.447	276	269.274	304.163	zgc:153932	zgc:153932 [Source:ZFIN;Acc:ZDB-GENE-070209-223]	12	46120836	46145909
ENSDARG00000041433	726.843	0.670218	2.41165e-08	2.12e-05	1099	829	667	601	521	620	1093.1	896.991	775.516	602	502.003	646.868	si:dkey-7c18.24	si:dkey-7c18.24 [Source:ZFIN;Acc:ZDB-GENE-041014-63]	20	46039591	46043405
ENSDARG00000002764	383.342	0.669104	3.02412e-05	0.00532464	627	449	299	349	304	269	624.058	486.32	348.286	350	293.316	281.247	miox	myo-inositol oxygenase [Source:NCBI gene;Acc:571850]	18	6732195	6742287
ENSDARG00000103199	600.103	0.662156	6.32582e-08	4.08e-05	631	838	637	502	476	467	628.033	906.717	740.688	503	458.727	487.494	si:dkey-247k7.2	si:dkey-247k7.2 [Source:ZFIN;Acc:ZDB-GENE-031118-45]	16	23339062	23346095
ENSDARG00000045299	448.693	0.58172	6.50008e-05	0.00880329	698	514	357	414	361	344	694.612	556.566	415.621	415	348.132	359.371	vmo1b	vitelline membrane outer layer 1 homolog b [Source:ZFIN;Acc:ZDB-GENE-120215-131]	21	1618181	1625976
ENSDARG00000103634	410.295	0.562752	4.88885e-06	0.00169084	534	523	358	332	361	338	531.642	566.293	416.782	333	348.132	353.121	CU914622.2	si:ch73-329n5.6 [Source:NCBI gene;Acc:101883339]	12	43701777	43711918
ENSDARG00000011693	594.678	0.516256	5.39376e-07	0.000261166	795	685	546	523	498	502	791.003	741.368	635.041	524	479.884	523.952	ttc36	tetratricopeptide repeat domain 36 [Source:NCBI gene;Acc:492516]	18	42781622	42830563
ENSDARG00000026229	692.061	0.510226	1.73565e-05	0.00365392	1028	759	581	591	597	590	1022.54	821.341	675.674	592	575.091	615.618	prnpa	prion protein a [Source:ZFIN;Acc:ZDB-GENE-041217-6]	8	43053519	43056975
ENSDARG00000007344	601.374	0.497404	0.000200741	0.0182624	653	827	545	595	538	423	649.895	894.829	633.88	596	518.352	441.662	tcap	titin-cap (telethonin) [Source:ZFIN;Acc:ZDB-GENE-070501-5]	3	21240594	21242460
ENSDARG00000090722	2565.74	0.473703	1.56932e-06	0.000633222	3286	3095	2261	2331	1981	2362	3266.37	3345.88	2626.07	2332	1906.07	2461.43	C20H6orf58	liver-enriched gene 1, tandem duplicate 1 [Source:NCBI gene;Acc:796447]	20	1412193	1421005
ENSDARG00000067701	519.044	0.457834	7.07556e-06	0.00213728	660	537	536	456	512	397	656.851	581.423	623.431	457	493.348	414.579	myoz3a	myozenin 3a [Source:ZFIN;Acc:ZDB-GENE-111012-4]	14	923522	933630
ENSDARG00000045071	444.574	0.453596	1.90497e-05	0.00384327	570	483	431	406	419	345	567.416	523.064	501.531	407	403.91	360.412	chad	chondroadherin [Source:ZFIN;Acc:ZDB-GENE-040426-1130]	12	26512569	26525699
ENSDARG00000071076	985.184	0.433145	6.04488e-05	0.00848386	1282	1186	815	800	897	913	1274.95	1282.8	947.337	801	863.599	952.072	ldhbb	lactate dehydrogenase Bb [Source:NCBI gene;Acc:436747]	25	3326885	3336587
ENSDARG00000069607	512.04	0.419789	0.000132724	0.0144416	610	527	548	399	469	493	607.165	570.616	637.363	400	451.995	514.577	zgc:162331	zgc:162331 [Source:ZFIN;Acc:ZDB-GENE-070410-75]	4	4782721	4795205
ENSDARG00000092383	790.354	0.412227	2.33514e-05	0.0045227	879	814	896	672	811	634	874.476	880.78	1041.37	673	780.893	661.451	snorc	secondary ossification center associated regulator of chondrocyte maturation [Source:ZFIN;Acc:ZDB-GENE-070912-635]	2	48182604	48196092
ENSDARG00000036830	41410	0.411544	5.38555e-12	1.3e-08	49940	46015	40547	35275	37236	38187	49627.5	49730	47074.3	35276	35810.5	39778.7	krt91	keratin 91 [Source:ZFIN;Acc:ZDB-GENE-040801-181]	19	5378563	5380770
ENSDARG00000020143	2021.92	0.411259	2.64051e-08	2.13e-05	2631	2162	1892	1712	1903	1797	2615.48	2337.58	2197.68	1713	1831.06	1872.89	pah	phenylalanine hydroxylase [Source:ZFIN;Acc:ZDB-GENE-031006-2]	4	17391680	17409533
ENSDARG00000043102	937.641	0.406671	1.9562e-06	0.000728609	1103	1090	889	805	851	854	1097.07	1179.06	1033.25	806	819.361	890.615	lxn	latexin [Source:ZFIN;Acc:ZDB-GENE-041212-18]	15	1179876	1198886
ENSDARG00000040045	613.523	0.401689	4.04017e-05	0.00631049	752	662	600	574	512	557	748.273	716.512	697.732	575	493.348	581.243	cldn1	claudin 1 [Source:ZFIN;Acc:ZDB-GENE-010328-11]	2	68789	71801
ENSDARG00000055595	988.838	0.401502	5.21808e-05	0.00781422	1293	1013	951	769	915	967	1285.88	1095.84	1105.23	770	880.909	1008.32	clul1	clusterin-like 1 (retinal) [Source:ZFIN;Acc:ZDB-GENE-031118-57]	2	31363286	31376607
ENSDARG00000018351	1886.75	0.389633	0.000255838	0.0219251	2599	2145	1487	1805	1646	1638	2583.68	2319.21	1727.5	1806	1583.91	1707.27	hpda	4-hydroxyphenylpyruvate dioxygenase a [Source:NCBI gene;Acc:394142]	5	2815021	2852285
ENSDARG00000098526	609.158	0.387559	3.89566e-05	0.00618452	756	638	599	570	595	482	752.248	690.575	696.571	571	573.168	503.119	gpr75	G protein-coupled receptor 75 [Source:ZFIN;Acc:ZDB-GENE-100316-3]	13	35745572	35748676
ENSDARG00000030872	682.199	0.376898	0.000600292	0.0343978	786	851	587	624	598	624	782.06	920.766	682.64	625	576.053	651.034	cetp	cholesteryl ester transfer protein, plasma [Source:ZFIN;Acc:ZDB-GENE-041114-54]	18	17611627	17621826
ENSDARG00000101368	787.625	0.370522	0.000423375	0.0292855	1063	847	669	774	726	643	1057.32	916.443	777.838	775	699.15	670.826	cngb3.2	cyclic nucleotide gated channel subunit beta 3, tandem duplicate 2 [Source:ZFIN;Acc:ZDB-GENE-091118-102]	24	31430890	31452923
ENSDARG00000009280	1015.9	0.356613	3.78954e-05	0.00611632	1084	1092	1096	946	911	915	1078.19	1181.22	1273.56	947	877.062	954.156	smyd1a	SET and MYND domain containing 1a [Source:ZFIN;Acc:ZDB-GENE-030131-9825]	5	72106837	72126424
ENSDARG00000036282	547.307	0.351986	0.000791716	0.0410782	681	539	551	538	543	420	677.719	583.584	640.846	539	523.16	438.537	rnaset2	ribonuclease T2 [Source:NCBI gene;Acc:791890]	13	7049210	7065999
ENSDARG00000094041	9824.7	0.34767	9.73055e-06	0.00241617	10756	11375	9542	7995	9592	9362	10689.5	12294.2	11079	7996	9225.5	9753.01	krt17	keratin 17 [Source:ZFIN;Acc:ZDB-GENE-060503-86]	19	5367330	5372572
ENSDARG00000087697	3429.13	0.345124	0.000112393	0.0128048	4386	3884	2867	3422	3259	2754	4359.46	4198.56	3329.61	3423	3135.11	2869.76	lpl	lipoprotein lipase [Source:ZFIN;Acc:ZDB-GENE-990415-139]	22	15624371	15630421
ENSDARG00000059054	2315.41	0.336881	5.98063e-05	0.00848386	2960	2492	2040	2218	2001	2149	2942.41	2694.21	2369.5	2219	1925.31	2239.56	pdk2b	pyruvate dehydrogenase kinase, isozyme 2b [Source:ZFIN;Acc:ZDB-GENE-040426-939]	19	5674907	5687743
ENSDARG00000109678	1393.35	0.325692	1.49616e-05	0.00329292	1674	1509	1294	1252	1290	1309	1664.49	1631.87	1503.43	1253	1241.54	1364.57	dap1b	death associated protein 1b [Source:ZFIN;Acc:ZDB-GENE-000511-4]	9	52398531	52402015
ENSDARG00000052623	1485.82	0.317156	5.26407e-06	0.00175783	1814	1525	1424	1396	1469	1265	1803.61	1649.17	1654.36	1397	1413.69	1318.73	bsdc1	BSD domain containing 1 [Source:NCBI gene;Acc:794882]	13	45980163	46000113
ENSDARG00000053480	3119.3	0.316825	1.64567e-07	9.37e-05	3790	3116	3088	2925	3066	2681	3767.2	3368.58	3586.18	2926	2949.51	2793.72	aqp9b	aquaporin 9b [Source:ZFIN;Acc:ZDB-GENE-070911-1]	7	30371893	30390376
ENSDARG00000055575	758.961	0.314177	0.00032471	0.0249563	909	744	772	667	772	671	904.288	805.13	897.416	668	743.387	699.992	pcolce2b	procollagen C-endopeptidase enhancer 2b [Source:ZFIN;Acc:ZDB-GENE-040426-1177]	24	5871589	5910811
ENSDARG00000036613	631.348	0.3072	0.000518639	0.0320078	727	665	619	569	621	568	723.43	719.754	719.79	570	598.172	592.701	tab1	TGF-beta activated kinase 1/MAP3K7 binding protein 1 [Source:ZFIN;Acc:ZDB-GENE-060628-1]	6	181142	185297
ENSDARG00000036893	766.014	0.296998	0.000999174	0.0490315	934	823	685	686	798	662	929.131	890.506	796.413	687	768.391	690.617	f13a1b	coagulation factor XIII, A1 polypeptide b [Source:ZFIN;Acc:ZDB-GENE-030131-9634]	7	8267985	8344243
ENSDARG00000021059	3588.97	0.293085	0.000218201	0.0190366	4130	4111	3176	3481	3177	3381	4105.07	4443.89	3688.35	3482	3056.25	3522.88	alas1	aminolevulinate, delta-, synthase 1 [Source:ZFIN;Acc:ZDB-GENE-001229-2]	11	260763	270210
ENSDARG00000099970	8416.02	0.292918	0.00063969	0.0358078	11486	7964	7503	8181	7937	7473	11414.9	8607.87	8711.79	8182	7633.91	7785.33	CR383676.2		14	45631236	45638712
ENSDARG00000041607	1779.7	0.290382	0.00056997	0.0338625	2025	2097	1534	1599	1809	1589	2013.28	2267.33	1782.06	1600	1740.66	1656.23	eif4ebp3l	eukaryotic translation initiation factor 4E binding protein 3, like [Source:NCBI gene;Acc:324490]	14	6972868	6987649
ENSDARG00000042336	1094.6	0.290114	0.000299869	0.0241896	1357	1149	979	1045	1052	974	1349.48	1242.82	1137.73	1046	1012.66	1015.61	impdh1a	IMP (inosine 5'-monophosphate) dehydrogenase 1a [Source:NCBI gene;Acc:431724]	18	8805575	8842818
ENSDARG00000057661	1025.12	0.287889	0.00016977	0.0167761	1206	1036	1008	911	1029	938	1199.42	1120.7	1171.4	912	990.542	978.114	aldoca	aldolase C, fructose-bisphosphate, a [Source:NCBI gene;Acc:792692]	15	16079586	16098531
ENSDARG00000036371	3816.28	0.281237	0.000462406	0.0310607	4668	3727	3709	3861	3970	2950	4639.69	4028.89	4307.13	3862	3818.88	3073.92	acta1a	actin alpha 1, skeletal muscle a [Source:ZFIN;Acc:ZDB-GENE-050417-267]	1	53945934	53953532
ENSDARG00000021787	2519.05	0.275643	0.000177544	0.0168562	3062	2687	2236	2534	2338	2233	3043.77	2904.95	2597.05	2535	2249.4	2327.06	abcb5	ATP-binding cassette, sub-family B (MDR/TAP), member 5 [Source:ZFIN;Acc:ZDB-GENE-030131-6414]	16	19537038	19568795
ENSDARG00000086756	1259	0.275261	0.000347811	0.0263141	1489	1326	1166	1171	1165	1210	1480.65	1434.1	1354.83	1172	1121.33	1261.44	RGS9BP	si:ch73-167i17.6 [Source:ZFIN;Acc:ZDB-GENE-120215-238]	18	5781194	5781922
ENSDARG00000037789	52713.5	0.272583	8.70959e-06	0.00227956	54959	57047	53661	48151	52089	48692	54615	61652.4	62299	48152	50094.5	50721.3	pvalb1	parvalbumin 1 [Source:ZFIN;Acc:ZDB-GENE-040625-57]	3	61193890	61205711
ENSDARG00000011862	2047.46	0.26934	0.000283081	0.0233223	2605	1997	1882	1979	1984	1829	2589.64	2159.26	2186.07	1980	1908.96	1906.23	inaa	internexin neuronal intermediate filament protein, alpha a [Source:ZFIN;Acc:ZDB-GENE-060531-65]	13	28675686	28681036
ENSDARG00000039034	6211.67	0.263242	9.15605e-05	0.0112237	7626	6049	5928	6235	6169	5232	7579.12	6538.3	6883.29	6236	5933.64	5450.98	marcksl1a	MARCKS-like 1a [Source:NCBI gene;Acc:406407]	13	46177478	46180510
ENSDARG00000017441	36449.1	0.254331	1.82338e-05	0.00375695	39089	39654	35380	33960	34941	34690	38844.6	42855.6	41075.7	33961	33603.4	36136	mylz3	myosin, light polypeptide 3, skeletal muscle [Source:ZFIN;Acc:ZDB-GENE-000322-6]	1	7538909	7554463
ENSDARG00000006588	3915.69	0.253904	0.000836452	0.0428582	4355	4534	3408	3847	3893	3410	4328.66	4901.03	3957.69	3848	3744.83	3553.08	zgc:111983	zgc:111983 [Source:ZFIN;Acc:ZDB-GENE-050417-335]	1	45173421	45177401
ENSDARG00000027316	1941.76	0.25296	0.000793229	0.0410782	2411	2014	1693	1912	1881	1734	2396.86	2177.63	1966.65	1913	1809.9	1807.27	tcp11l2	t-complex 11, testis-specific-like 2 [Source:ZFIN;Acc:ZDB-GENE-040426-1956]	4	16725960	16742893
ENSDARG00000042245	2983.38	0.246596	1.086e-05	0.00251012	3431	3032	2877	2812	2983	2718	3410.46	3277.8	3341.22	2813	2869.69	2832.26	myl13	myosin, light chain 13 [Source:ZFIN;Acc:ZDB-GENE-040426-1593]	2	2470687	2481947
ENSDARG00000039502	3681.44	0.2397	0.000146439	0.0151352	4478	3637	3418	3377	3705	3449	4450.88	3931.63	3969.3	3378	3564.03	3593.71	eef1a1a	eukaryotic translation elongation factor 1 alpha 1a [Source:ZFIN;Acc:ZDB-GENE-030131-8278]	13	27314795	27325885
ENSDARG00000088091	11991.7	0.235432	2.62459e-05	0.0048878	13924	12216	11310	11977	11460	10909	13837.6	13203.1	13131.5	11978	11021.9	11364.5	pfn1	profilin 1 [Source:ZFIN;Acc:ZDB-GENE-031002-33]	23	44580254	44605765
ENSDARG00000002768	41813.4	0.228585	0.000286592	0.0233223	43095	45934	40660	38919	41789	39385	42825.5	49642.5	47205.5	38920	40189.1	41026.6	pvalb2	parvalbumin 2 [Source:NCBI gene;Acc:58028]	12	17710425	17712498
ENSDARG00000054272	6768.7	0.22812	0.000357671	0.0268503	8120	7014	6005	6775	6679	6003	8070.02	7581.19	6972.68	6776	6424.1	6254.09	caprin1b	cell cycle associated protein 1b [Source:ZFIN;Acc:ZDB-GENE-040426-2020]	18	38246940	38271298
ENSDARG00000035327	26509.2	0.223112	9.21401e-06	0.00234812	30104	27559	24760	26171	26619	23576	29916	29784.4	28746.3	26172	25600.2	24559.1	ckma	creatine kinase, muscle a [Source:ZFIN;Acc:ZDB-GENE-980526-109]	5	36832079	36837846
ENSDARG00000102291	9767.65	0.21614	0.000164724	0.0164452	11075	10432	8812	9401	9700	9085	11006.5	11275.1	10231.5	9402	9329.37	9464.47	eef1da	eukaryotic translation elongation factor 1 delta a (guanine nucleotide exchange protein) [Source:ZFIN;Acc:ZDB-GENE-040426-2740]	2	50999477	51032888
ENSDARG00000039093	4625.39	0.208809	0.00040386	0.0287521	5476	4625	4239	4509	4522	4347	5442.62	4999.37	4922.44	4510	4349.73	4529.11	got1	glutamic-oxaloacetic transaminase 1, soluble [Source:ZFIN;Acc:ZDB-GENE-040426-2003]	13	40437550	40456995
ENSDARG00000001950	5861.52	0.205351	0.000912668	0.0462737	6240	6178	5650	5390	5906	5677	6201.82	6677.72	6560.54	5391	5680.71	5914.51	ak1	adenylate kinase 1 [Source:ZFIN;Acc:ZDB-GENE-040822-37]	5	71699893	71722257
ENSDARG00000039929	3661.65	0.199278	0.000588001	0.0341699	4115	3855	3328	3578	3675	3381	4090.16	4167.22	3864.81	3579	3535.18	3522.88	ckmt2b	creatine kinase, mitochondrial 2b (sarcomeric) [Source:ZFIN;Acc:ZDB-GENE-040426-1654]	5	51594209	51609006
ENSDARG00000101082	4786.98	0.197576	0.000631254	0.035541	5561	4925	4298	4637	4790	4482	5527.09	5323.58	4990.93	4638	4607.46	4669.74	eif3s6ip	eukaryotic translation initiation factor 3, subunit 6 interacting protein [Source:NCBI gene;Acc:406402]	13	43223491	43238578
ENSDARG00000027355	3716.25	0.196879	0.000575242	0.0339673	4025	3805	3600	3662	3805	3341	4000.73	4113.19	4180.59	3663	3660.2	3481.21	slc25a4	solute carrier family 25 member 4 [Source:ZFIN;Acc:ZDB-GENE-030131-5275]	1	17676745	17679089
ENSDARG00000045677	95331.4	0.185752	0.000532532	0.0324342	112061	94118	87248	95939	99894	82917	111359	101715	101292	95940	96068.1	86371.9	opn1sw1	opsin 1 (cone pigments), short-wave-sensitive 1 [Source:NCBI gene;Acc:30582]	4	13577665	13580348
ENSDARG00000099197	109509	0.185034	0.000105027	0.0122541	116252	112921	106177	104785	110422	104431	115523	122036	123268	104786	106193	108782	actc1b	actin alpha cardiac muscle 1b [Source:ZFIN;Acc:ZDB-GENE-000322-1]	17	117024	125091
ENSDARG00000014840	7105.12	0.181408	0.000511828	0.0319777	7982	6981	6816	6991	7262	6527	7932.89	7545.53	7914.21	6992	6984.76	6799.92	prph2b	peripherin 2b (retinal degeneration, slow) [Source:ZFIN;Acc:ZDB-GENE-000616-9]	13	3252950	3258772
ENSDARG00000040565	32139.6	0.174803	0.00045533	0.0308351	35643	32890	29805	32432	31952	29797	35420.3	35545.7	34603.3	32433	30728.9	31039.2	ckmb	creatine kinase, muscle b [Source:ZFIN;Acc:ZDB-GENE-040426-2128]	15	23643718	23647078

## Sheet: Supp_Table S4_GOterm_down_BP
ID	Description	GeneRatio	BgRatio	pvalue	p.adjust	qvalue	geneID	Count
GO:0051276	chromosome organization	12/105	494/18042	3.01359e-05	0.014395	0.0133625	ezh2/trrap/ncaph/srcap/smc2/kmt2a/ptges3b/rbbp4/banf1/kmt2bb/hmgn2/npm1a	12
GO:0009636	response to toxic substance	4/105	32/18042	3.43556e-05	0.014395	0.0133625	gstp2/prdx1/abcc1/adh8b	4
GO:0008380	RNA splicing	9/105	292/18042	5.20557e-05	0.0145409	0.013498	ptbp1b/snrpf/ptbp1a/snrpd2/prpf8/prpf19/hmga1a/snrnp200/cirbpa	9
GO:0022613	ribonucleoprotein complex biogenesis	9/105	324/18042	0.00011526	0.0216355	0.0200837	ptges3b/snrpf/nop58/snrpd2/prpf8/prpf19/snrnp200/npm1a/xpo1b	9
GO:0022618	ribonucleoprotein complex assembly	6/105	136/18042	0.000143437	0.0216355	0.0200837	ptges3b/snrpf/snrpd2/prpf8/prpf19/snrnp200	6
GO:0071826	ribonucleoprotein complex subunit organization	6/105	140/18042	0.000168063	0.0216355	0.0200837	ptges3b/snrpf/snrpd2/prpf8/prpf19/snrnp200	6
GO:0006397	mRNA processing	9/105	344/18042	0.000180726	0.0216355	0.0200837	ptbp1b/snrpf/ptbp1a/hnrnpl2/snrpd2/prpf8/prpf19/snrnp200/cirbpa	9
GO:0006325	chromatin organization	8/105	291/18042	0.000299924	0.0290181	0.0269368	ezh2/trrap/srcap/kmt2a/rbbp4/kmt2bb/hmgn2/npm1a	8
GO:0000387	spliceosomal snRNP assembly	3/105	23/18042	0.000311651	0.0290181	0.0269368	snrpf/snrpd2/prpf8	3
GO:0098754	detoxification	3/105	24/18042	0.000354669	0.0293652	0.027259	prdx1/abcc1/adh8b	3
GO:0016571	histone methylation	4/105	59/18042	0.000385462	0.0293652	0.027259	ezh2/kmt2a/kmt2bb/prmt1	4
GO:0006636	unsaturated fatty acid biosynthetic process	3/105	26/18042	0.000451766	0.0315484	0.0292856	elovl2/fads2/ptges3b	3
GO:1901264	carbohydrate derivative transport	3/105	30/18042	0.00069363	0.0447125	0.0415055	slc29a2/slc29a1a/mfsd2ab	3
GO:0030261	chromosome condensation	3/105	34/18042	0.00100522	0.0601698	0.0558541	ncaph/smc2/banf1	3
GO:0033559	unsaturated fatty acid metabolic process	3/105	38/18042	0.00139343	0.0645878	0.0599553	elovl2/fads2/ptges3b	3
GO:0016071	mRNA metabolic process	9/105	458/18042	0.00141332	0.0645878	0.0599553	ptbp1b/snrpf/ptbp1a/hnrnpl2/snrpd2/prpf8/prpf19/snrnp200/cirbpa	9
GO:0006479	protein methylation	4/105	84/18042	0.00146231	0.0645878	0.0599553	ezh2/kmt2a/kmt2bb/prmt1	4
GO:0008213	protein alkylation	4/105	84/18042	0.00146231	0.0645878	0.0599553	ezh2/kmt2a/kmt2bb/prmt1	4
GO:0006098	pentose-phosphate shunt	2/105	10/18042	0.0014644	0.0645878	0.0599553	rpia/pgd	2
GO:2000242	negative regulation of reproductive process	2/105	11/18042	0.00178304	0.0661564	0.0614114	dchs1b/ptbp1a	2
GO:0006323	DNA packaging	4/105	90/18042	0.00188566	0.0661564	0.0614114	ncaph/smc2/rbbp4/banf1	4
GO:0000375	RNA splicing, via transesterification reactions	6/105	222/18042	0.0018976	0.0661564	0.0614114	snrpf/snrpd2/prpf8/prpf19/snrnp200/cirbpa	6
GO:0000377	RNA splicing, via transesterification reactions with bulged adenosine as nucleophile	6/105	222/18042	0.0018976	0.0661564	0.0614114	snrpf/snrpd2/prpf8/prpf19/snrnp200/cirbpa	6
GO:0000398	mRNA splicing, via spliceosome	6/105	222/18042	0.0018976	0.0661564	0.0614114	snrpf/snrpd2/prpf8/prpf19/snrnp200/cirbpa	6
GO:0016570	histone modification	6/105	224/18042	0.00198518	0.0661564	0.0614114	ezh2/trrap/kmt2a/kmt2bb/prmt1/kdm6ba	6
GO:0006740	NADPH regeneration	2/105	12/18042	0.00213153	0.0661564	0.0614114	rpia/pgd	2
GO:0016339	calcium-dependent cell-cell adhesion via plasma membrane cell adhesion molecules	2/105	12/18042	0.00213153	0.0661564	0.0614114	dchs1b/fat1a	2
GO:0034968	histone lysine methylation	3/105	46/18042	0.00242434	0.0678384	0.0629727	ezh2/kmt2a/kmt2bb	3
GO:0000054	ribosomal subunit export from nucleus	2/105	13/18042	0.00250954	0.0678384	0.0629727	npm1a/xpo1b	2
GO:0033750	ribosome localization	2/105	13/18042	0.00250954	0.0678384	0.0629727	npm1a/xpo1b	2
GO:0071428	rRNA-containing ribonucleoprotein complex export from nucleus	2/105	13/18042	0.00250954	0.0678384	0.0629727	npm1a/xpo1b	2
GO:0015931	nucleobase-containing compound transport	4/105	103/18042	0.00308032	0.079969	0.0742332	slc29a2/slc29a1a/eif5a2/npm1a	4
GO:0007156	homophilic cell adhesion via plasma membrane adhesion molecules	5/105	172/18042	0.00333079	0.079969	0.0742332	fat3a/celsr1a/dchs1b/fat1a/tenm3	5
GO:0018205	peptidyl-lysine modification	5/105	174/18042	0.00349937	0.079969	0.0742332	ezh2/trrap/kmt2a/sae1/kmt2bb	5
GO:0009968	negative regulation of signal transduction	8/105	428/18042	0.00353208	0.079969	0.0742332	kank2/dusp1/hyou1/insig1/dlc/ptbp1a/ptch2/prpf19	8
GO:0043484	regulation of RNA splicing	4/105	107/18042	0.0035324	0.079969	0.0742332	ptbp1b/ptbp1a/hmga1a/cirbpa	4
GO:0006913	nucleocytoplasmic transport	4/105	109/18042	0.0037745	0.079969	0.0742332	ipo9/tnpo2/npm1a/xpo1b	4
GO:0051169	nuclear transport	4/105	109/18042	0.0037745	0.079969	0.0742332	ipo9/tnpo2/npm1a/xpo1b	4
GO:0097237	cellular response to toxic substance	2/105	16/18042	0.00381713	0.079969	0.0742332	prdx1/adh8b	2
GO:1990748	cellular detoxification	2/105	16/18042	0.00381713	0.079969	0.0742332	prdx1/adh8b	2
GO:0044380	protein localization to cytoskeleton	2/105	17/18042	0.00430972	0.0827147	0.076782	fam83ha/mapre1b	2
GO:0051568	histone H3-K4 methylation	2/105	17/18042	0.00430972	0.0827147	0.076782	kmt2a/kmt2bb	2
GO:0010648	negative regulation of cell communication	8/105	443/18042	0.00434302	0.0827147	0.076782	kank2/dusp1/hyou1/insig1/dlc/ptbp1a/ptch2/prpf19	8
GO:0023057	negative regulation of signaling	8/105	443/18042	0.00434302	0.0827147	0.076782	kank2/dusp1/hyou1/insig1/dlc/ptbp1a/ptch2/prpf19	8
GO:0006739	NADP metabolic process	2/105	18/18042	0.0048301	0.089559	0.0831354	rpia/pgd	2
GO:0018022	peptidyl-lysine methylation	3/105	59/18042	0.00491613	0.089559	0.0831354	ezh2/kmt2a/kmt2bb	3
GO:0071103	DNA conformation change	4/105	123/18042	0.00579061	0.103245	0.0958401	ncaph/smc2/rbbp4/banf1	4
GO:0051156	glucose 6-phosphate metabolic process	2/105	20/18042	0.00595292	0.103928	0.0964739	rpia/pgd	2
GO:0098742	cell-cell adhesion via plasma-membrane adhesion molecules	5/105	202/18042	0.00654987	0.112016	0.103982	fat3a/celsr1a/dchs1b/fat1a/tenm3	5
GO:0006260	DNA replication	4/105	132/18042	0.00740728	0.124146	0.115242	rrm2/e2f8/rbbp4/pcna	4
GO:0010564	regulation of cell cycle process	5/105	213/18042	0.0081439	0.133815	0.124218	kank2/e2f8/mki67/npm1a/ranbp1	5
GO:0140014	mitotic nuclear division	4/105	140/18042	0.0090729	0.145834	0.135374	ncaph/mki67/smc2/ranbp1	4
GO:0045746	negative regulation of Notch signaling pathway	2/105	25/18042	0.00922337	0.145834	0.135374	dlc/ptbp1a	2
GO:0006275	regulation of DNA replication	2/105	26/18042	0.00995434	0.153673	0.142651	e2f8/pcna	2
GO:0080135	regulation of cellular response to stress	4/105	145/18042	0.0102287	0.153673	0.142651	dusp1/hyou1/insig1/prpf19	4
GO:0033365	protein localization to organelle	6/105	315/18042	0.0102693	0.153673	0.142651	fam83ha/scarb2a/insig1/ipo9/mapre1b/tnpo2	6
GO:1903047	mitotic cell cycle process	6/105	324/18042	0.0116813	0.171736	0.159419	kank2/ncaph/mki67/dchs1b/smc2/ranbp1	6
GO:0031101	fin regeneration	3/105	83/18042	0.012569	0.181292	0.168289	ezh2/rbbp4/galnt2	3
GO:0043414	macromolecule methylation	4/105	155/18042	0.0128176	0.181292	0.168289	ezh2/kmt2a/kmt2bb/prmt1	4
GO:0006633	fatty acid biosynthetic process	3/105	84/18042	0.0129803	0.181292	0.168289	elovl2/fads2/ptges3b	3
GO:0006413	translational initiation	3/105	88/18042	0.0147024	0.200744	0.186346	eif4a1a/eif4e1c/eif4g2a	3
GO:0016126	sterol biosynthetic process	2/105	32/18042	0.0148522	0.200744	0.186346	msmo1/insig1	2
GO:0060900	embryonic camera-type eye formation	2/105	34/18042	0.0166726	0.221772	0.205866	plxna2/fat1a	2
GO:0051726	regulation of cell cycle	7/105	463/18042	0.0185233	0.24254	0.225144	kank2/e2f8/mki67/ccnl1b/ywhae2/npm1a/ranbp1	7
GO:0030855	epithelial cell differentiation	5/105	264/18042	0.0190929	0.246151	0.228496	kank2/e2f8/trrap/fbn2b/dlc	5
GO:0007059	chromosome segregation	4/105	176/18042	0.0195288	0.247956	0.230172	ncaph/mki67/smc2/banf1	4
GO:0017156	calcium-ion regulated exocytosis	2/105	39/18042	0.0216124	0.270316	0.250928	dchs1b/ptbp1a	2
GO:0072330	monocarboxylic acid biosynthetic process	3/105	105/18042	0.0234054	0.288437	0.267749	elovl2/fads2/ptges3b	3
GO:0071897	DNA biosynthetic process	2/105	42/18042	0.0248315	0.300278	0.278741	ptges3b/pcna	2
GO:0032886	regulation of microtubule-based process	3/105	108/18042	0.0251755	0.300278	0.278741	dync1h1/mapre1b/npm1a	3
GO:0000280	nuclear division	4/105	191/18042	0.0254413	0.300278	0.278741	ncaph/mki67/smc2/ranbp1	4
GO:0007338	single fertilization	2/105	43/18042	0.0259454	0.301976	0.280317	dchs1b/ptbp1a	2
GO:0048596	embryonic camera-type eye morphogenesis	2/105	44/18042	0.0270794	0.306655	0.284661	plxna2/fat1a	2
GO:0090068	positive regulation of cell cycle process	2/105	44/18042	0.0270794	0.306655	0.284661	e2f8/ranbp1	2
GO:0008610	lipid biosynthetic process	6/105	395/18042	0.0279073	0.307263	0.285225	msmo1/elovl2/insig1/fads2/ptges3b/idi1	6
GO:0009566	fertilization	2/105	45/18042	0.028233	0.307263	0.285225	dchs1b/ptbp1a	2
GO:0031290	retinal ganglion cell axon guidance	2/105	45/18042	0.028233	0.307263	0.285225	ptch2/tenm3	2
GO:0006749	glutathione metabolic process	2/105	46/18042	0.0294061	0.315927	0.293268	gstp2/gstp1	2
GO:0071426	ribonucleoprotein complex export from nucleus	2/105	48/18042	0.0318097	0.333207	0.309308	npm1a/xpo1b	2
GO:2000241	regulation of reproductive process	2/105	48/18042	0.0318097	0.333207	0.309308	dchs1b/ptbp1a	2
GO:0045787	positive regulation of cell cycle	2/105	49/18042	0.0330397	0.33765	0.313432	e2f8/ranbp1	2
GO:0071166	ribonucleoprotein complex localization	2/105	49/18042	0.0330397	0.33765	0.313432	npm1a/xpo1b	2
GO:0045446	endothelial cell differentiation	2/105	50/18042	0.0342881	0.346186	0.321356	fbn2b/dlc	2
GO:0006606	protein import into nucleus	2/105	51/18042	0.0355547	0.353731	0.32836	ipo9/tnpo2	2
GO:0048285	organelle fission	4/105	213/18042	0.0358797	0.353731	0.32836	ncaph/mki67/smc2/ranbp1	4
GO:0051170	import into nucleus	2/105	52/18042	0.0368392	0.358968	0.333221	ipo9/tnpo2	2
GO:0031076	embryonic camera-type eye development	2/105	53/18042	0.0381414	0.367385	0.341035	plxna2/fat1a	2
GO:0007219	Notch signaling pathway	3/105	128/18042	0.0387642	0.369141	0.342664	cfd/dlc/ptbp1a	3
GO:0048048	embryonic eye morphogenesis	2/105	54/18042	0.0394611	0.371555	0.344905	plxna2/fat1a	2
GO:0032259	methylation	4/105	223/18042	0.0413332	0.380054	0.352795	ezh2/kmt2a/kmt2bb/prmt1	4
GO:1902532	negative regulation of intracellular signal transduction	3/105	134/18042	0.0434381	0.380054	0.352795	dusp1/hyou1/prpf19	3
GO:0051094	positive regulation of developmental process	4/105	228/18042	0.0442272	0.380054	0.352795	ezh2/arhgef2/plxna2/elavl1a	4
GO:0007098	centrosome cycle	2/105	58/18042	0.0449093	0.380054	0.352795	npm1a/ranbp1	2
GO:0008593	regulation of Notch signaling pathway	2/105	58/18042	0.0449093	0.380054	0.352795	dlc/ptbp1a	2
GO:0001775	cell activation	4/105	231/18042	0.0460172	0.380054	0.352795	prdx1/dchs1b/dync1h1/ptbp1a	4
GO:0042246	tissue regeneration	3/105	138/18042	0.0467039	0.380054	0.352795	ezh2/rbbp4/galnt2	3
GO:0031109	microtubule polymerization or depolymerization	2/105	60/18042	0.0477318	0.380054	0.352795	dchs1b/mapre1b	2
GO:0034504	protein localization to nucleus	2/105	61/18042	0.0491669	0.380054	0.352795	ipo9/tnpo2	2
GO:0015711	organic anion transport	3/105	141/18042	0.0492308	0.380054	0.352795	slc16a12b/abcc1/slc38a2	3

## Sheet: Supp_Table S5_GOterm_down_MF
ID	Description	GeneRatio	BgRatio	pvalue	p.adjust	qvalue	geneID	Count
GO:0140657	ATP-dependent activity	11/106	441/17745	6.57478e-05	0.0136098	0.0118346	abca1b/atad5a/abcc1/srcap/ddx61/eif4a1a/dync1h1/rbbp4/atp2a2b/ddx5/snrnp200	11
GO:0003724	RNA helicase activity	4/106	60/17745	0.000453572	0.0282526	0.0245675	ddx61/eif4a1a/ddx5/snrnp200	4
GO:0008186	ATP-dependent activity, acting on RNA	4/106	60/17745	0.000453572	0.0282526	0.0245675	ddx61/eif4a1a/ddx5/snrnp200	4
GO:0004364	glutathione transferase activity	3/106	27/17745	0.000545944	0.0282526	0.0245675	gstp2/mgst3b/gstp1	3
GO:0016860	intramolecular oxidoreductase activity	3/106	35/17745	0.00117999	0.0419015	0.0364361	rpia/ptges3b/idi1	3
GO:0008276	protein methyltransferase activity	4/106	79/17745	0.00128146	0.0419015	0.0364361	ezh2/kmt2a/kmt2bb/prmt1	4
GO:0042800	histone methyltransferase activity (H3-K4 specific)	2/106	10/17745	0.00154169	0.0419015	0.0364361	kmt2a/kmt2bb	2
GO:0018024	histone-lysine N-methyltransferase activity	3/106	39/17745	0.00161938	0.0419015	0.0364361	ezh2/kmt2a/kmt2bb	3
GO:1901505	carbohydrate derivative transmembrane transporter activity	3/106	42/17745	0.00200799	0.0461837	0.0401597	slc29a2/slc29a1a/mfsd2ab	3
GO:0042054	histone methyltransferase activity	3/106	47/17745	0.00277561	0.0539242	0.0468906	ezh2/kmt2a/kmt2bb	3
GO:0003729	mRNA binding	6/106	236/17745	0.00293144	0.0539242	0.0468906	ptbp1b/ddx61/rbm47/ptbp1a/eif4g2a/ddx5	6
GO:0008135	translation factor activity, RNA binding	4/106	102/17745	0.00326441	0.0539242	0.0468906	eif4a1a/eif4e1c/eif4g2a/eif5a2	4
GO:0008170	N-methyltransferase activity	4/106	104/17745	0.00350024	0.0539242	0.0468906	ezh2/kmt2a/kmt2bb/prmt1	4
GO:0016278	lysine N-methyltransferase activity	3/106	53/17745	0.00390755	0.0539242	0.0468906	ezh2/kmt2a/kmt2bb	3
GO:0016279	protein-lysine N-methyltransferase activity	3/106	53/17745	0.00390755	0.0539242	0.0468906	ezh2/kmt2a/kmt2bb	3
GO:0090079	translation regulator activity, nucleic acid binding	4/106	114/17745	0.00485445	0.0628044	0.0546125	eif4a1a/eif4e1c/eif4g2a/eif5a2	4
GO:0003743	translation initiation factor activity	3/106	61/17745	0.0058001	0.0697921	0.0606887	eif4a1a/eif4e1c/eif4g2a	3
GO:0016765	transferase activity, transferring alkyl or aryl (other than methyl) groups	3/106	62/17745	0.00606887	0.0697921	0.0606887	gstp2/mgst3b/gstp1	3
GO:0140142	nucleocytoplasmic carrier activity	2/106	21/17745	0.00689304	0.0750979	0.0653025	tnpo2/xpo1b	2
GO:0045182	translation regulator activity	4/106	130/17745	0.00768652	0.0795555	0.0691787	eif4a1a/eif4e1c/eif4g2a/eif5a2	4
GO:0004386	helicase activity	4/106	134/17745	0.00853377	0.0841185	0.0731466	ddx61/eif4a1a/ddx5/snrnp200	4
GO:0008757	S-adenosylmethionine-dependent methyltransferase activity	4/106	155/17745	0.0139843	0.131579	0.114417	ezh2/kmt2a/kmt2bb/prmt1	4
GO:0003682	chromatin binding	5/106	249/17745	0.0168415	0.151573	0.131803	ezh2/ncaph/smc2/hmgn2/npm1a	5
GO:0005548	phospholipid transporter activity	2/106	38/17745	0.0216071	0.186361	0.162053	abca1b/mfsd2ab	2
GO:0042626	ATPase-coupled transmembrane transporter activity	3/106	106/17745	0.0256527	0.202822	0.176367	abca1b/abcc1/atp2a2b	3
GO:0015932	nucleobase-containing compound transmembrane transporter activity	2/106	42/17745	0.0260591	0.202822	0.176367	slc29a2/slc29a1a	2
GO:0022804	active transmembrane transporter activity	6/106	380/17745	0.0264551	0.202822	0.176367	slc16a12b/abca1b/abcc1/atp2a2b/mfsd2ab/slc38a2	6
GO:0004601	peroxidase activity	2/106	45/17745	0.02962	0.218977	0.190414	prdx1/mgst3b	2
GO:0016705	oxidoreductase activity, acting on paired donors, with incorporation or reduction of molecular oxygen	4/106	200/17745	0.0319723	0.228216	0.198449	msmo1/fads2/kdm6ba/asph	4
GO:0008168	methyltransferase activity	4/106	204/17745	0.0340168	0.234716	0.204101	ezh2/kmt2a/kmt2bb/prmt1	4
GO:0016684	oxidoreductase activity, acting on peroxide as acceptor	2/106	50/17745	0.0359551	0.240087	0.208771	prdx1/mgst3b	2
GO:0016741	transferase activity, transferring one-carbon groups	4/106	212/17745	0.0383303	0.247949	0.215608	ezh2/kmt2a/kmt2bb/prmt1	4
GO:0042393	histone binding	3/106	130/17745	0.042979	0.257951	0.224306	srcap/anp32b/npm1a	3
GO:0008514	organic anion transmembrane transporter activity	3/106	133/17745	0.0454696	0.257951	0.224306	slc16a12b/abcc1/slc38a2	3
GO:0016706	2-oxoglutarate-dependent dioxygenase activity	2/106	57/17745	0.0456073	0.257951	0.224306	kdm6ba/asph	2
GO:0140104	molecular carrier activity	2/106	59/17745	0.0485219	0.257951	0.224306	tnpo2/xpo1b	2

## Sheet: Supp_Table S6_GOterm_down_CC
ID	Description	GeneRatio	BgRatio	pvalue	p.adjust	qvalue	geneID	Count
GO:0071013	catalytic step 2 spliceosome	4/111	41/18361	0.000107821	0.00883908	0.00793153	snrpf/snrpd2/prpf8/prpf19	4
GO:0005681	spliceosomal complex	6/111	133/18361	0.000156768	0.00883908	0.00793153	snrpf/snrpd2/prpf8/prpf19/snrnp200/cirbpa	6
GO:0035097	histone methyltransferase complex	4/111	49/18361	0.000217354	0.00883908	0.00793153	ezh2/kmt2a/rbbp4/kmt2bb	4
GO:0034708	methyltransferase complex	4/111	60/18361	0.000475365	0.0144986	0.01301	ezh2/kmt2a/rbbp4/kmt2bb	4
GO:0005682	U5 snRNP	2/111	11/18361	0.00192237	0.0350406	0.0314429	snrpd2/prpf8	2
GO:0005635	nuclear envelope	5/111	150/18361	0.00217844	0.0350406	0.0314429	nup210/ipo9/mgst3b/eif5a2/ranbp1	5
GO:0005643	nuclear pore	3/111	43/18361	0.00222557	0.0350406	0.0314429	nup210/eif5a2/ranbp1	3
GO:0016281	eukaryotic translation initiation factor 4F complex	2/111	12/18361	0.00229775	0.0350406	0.0314429	eif4e1c/eif4g2a	2
GO:1990904	ribonucleoprotein complex	9/111	487/18361	0.00279402	0.035896	0.0322104	snrpf/nop58/snrpd2/prpf8/prpf19/elavl1a/snrnp200/npm1a/cirbpa	9
GO:0097525	spliceosomal snRNP complex	3/111	48/18361	0.00305168	0.035896	0.0322104	snrpf/snrpd2/prpf8	3
GO:0030532	small nuclear ribonucleoprotein complex	3/111	49/18361	0.00323653	0.035896	0.0322104	snrpf/snrpd2/prpf8	3
GO:0005685	U1 snRNP	2/111	17/18361	0.00464229	0.0471967	0.0423508	snrpf/snrpd2	2
GO:0120114	Sm-like protein family complex	3/111	58/18361	0.00521167	0.0489095	0.0438877	snrpf/snrpd2/prpf8	3
GO:0005732	sno(s)RNA-containing ribonucleoprotein complex	2/111	19/18361	0.00579122	0.0504663	0.0452847	snrpf/nop58	2
GO:0031519	PcG protein complex	2/111	25/18361	0.00992324	0.080709	0.0724222	ezh2/rbbp4	2
GO:0140534	endoplasmic reticulum protein-containing complex	3/111	78/18361	0.0117796	0.0898192	0.080597	hyou1/insig1/sec11a	3
GO:1905368	peptidase complex	3/111	88/18361	0.0162717	0.116773	0.104784	trrap/sec11a/psma5	3
GO:0030863	cortical cytoskeleton	2/111	47/18361	0.0328137	0.222404	0.199569	pclob/cotl1	2

## Sheet: Supp_Table S7_GOterm_up_BP
ID	Description	GeneRatio	BgRatio	pvalue	p.adjust	qvalue	geneID	Count
GO:0042398	cellular modified amino acid biosynthetic process	3/48	29/18042	6.15119e-05	0.0204607	0.0159238	ckma/ckmt2b/ckmb	3
GO:0006558	L-phenylalanine metabolic process	2/48	10/18042	0.00030768	0.0204607	0.0159238	pah/hpda	2
GO:0006559	L-phenylalanine catabolic process	2/48	10/18042	0.00030768	0.0204607	0.0159238	pah/hpda	2
GO:0031033	myosin filament organization	2/48	10/18042	0.00030768	0.0204607	0.0159238	tcap/smyd1a	2
GO:1902221	erythrose 4-phosphate/phosphoenolpyruvate family amino acid metabolic process	2/48	10/18042	0.00030768	0.0204607	0.0159238	pah/hpda	2
GO:1902222	erythrose 4-phosphate/phosphoenolpyruvate family amino acid catabolic process	2/48	10/18042	0.00030768	0.0204607	0.0159238	pah/hpda	2
GO:0006570	tyrosine metabolic process	2/48	11/18042	0.000375414	0.0213986	0.0166537	pah/hpda	2
GO:0009074	aromatic amino acid family catabolic process	2/48	18/18042	0.001032	0.0514708	0.0400578	pah/hpda	2
GO:0014866	skeletal myofibril assembly	2/48	21/18042	0.00140928	0.0624779	0.0486241	tcap/smyd1a	2

## Sheet: Supp_Table S8_GOterm_up_MF
ID	Description	GeneRatio	BgRatio	pvalue	p.adjust	qvalue	geneID	Count
GO:0008135	translation factor activity, RNA binding	3/51	102/17745	0.00314356	0.168414	0.134262	eef1a1a/eef1da/eif3s6ip	3
GO:0003746	translation elongation factor activity	2/51	30/17745	0.00334619	0.168414	0.134262	eef1a1a/eef1da	2
GO:0090079	translation regulator activity, nucleic acid binding	3/51	114/17745	0.00429756	0.168414	0.134262	eef1a1a/eef1da/eif3s6ip	3
GO:0016701	oxidoreductase activity, acting on single donors with incorporation of molecular oxygen	2/51	37/17745	0.00505785	0.168414	0.134262	miox/hpda	2
GO:0045182	translation regulator activity	3/51	130/17745	0.0061917	0.168414	0.134262	eef1a1a/eef1da/eif3s6ip	3
GO:0030170	pyridoxal phosphate binding	2/51	50/17745	0.00908459	0.176501	0.140709	alas1/got1	2
GO:0070279	vitamin B6 binding	2/51	50/17745	0.00908459	0.176501	0.140709	alas1/got1	2
GO:0016829	lyase activity	3/51	191/17745	0.0175118	0.186497	0.148678	hpda/rnaset2/aldoca	3
GO:0008201	heparin binding	2/51	74/17745	0.0191737	0.186497	0.148678	chad/lpl	2
GO:0008191	metalloendopeptidase inhibitor activity	1/51	10/17745	0.0283787	0.186497	0.148678	lxn	1
GO:0008307	structural constituent of muscle	1/51	10/17745	0.0283787	0.186497	0.148678	tcap	1
GO:0015166	polyol transmembrane transporter activity	1/51	10/17745	0.0283787	0.186497	0.148678	aqp9b	1
GO:0005347	ATP transmembrane transporter activity	1/51	11/17745	0.0311728	0.186497	0.148678	slc25a4	1
GO:0015204	urea transmembrane transporter activity	1/51	11/17745	0.0311728	0.186497	0.148678	aqp9b	1
GO:0048495	Roundabout binding	1/51	11/17745	0.0311728	0.186497	0.148678	chad	1
GO:0003810	protein-glutamine gamma-glutamyltransferase activity	1/51	12/17745	0.033959	0.186497	0.148678	f13a1b	1
GO:0016832	aldehyde-lyase activity	1/51	12/17745	0.033959	0.186497	0.148678	aldoca	1
GO:0004806	triglyceride lipase activity	1/51	13/17745	0.0367373	0.186497	0.148678	lpl	1
GO:0008199	ferric iron binding	1/51	13/17745	0.0367373	0.186497	0.148678	miox	1
GO:0015250	water channel activity	1/51	13/17745	0.0367373	0.186497	0.148678	aqp9b	1
GO:0019904	protein domain specific binding	2/51	106/17745	0.0372796	0.186497	0.148678	tcap/dap1b	2
GO:0005539	glycosaminoglycan binding	2/51	108/17745	0.038567	0.186497	0.148678	chad/lpl	2
GO:0019842	vitamin binding	2/51	111/17745	0.0405297	0.186497	0.148678	alas1/got1	2
GO:0000295	adenine nucleotide transmembrane transporter activity	1/51	15/17745	0.0422705	0.186497	0.148678	slc25a4	1
GO:0005346	purine ribonucleotide transmembrane transporter activity	1/51	15/17745	0.0422705	0.186497	0.148678	slc25a4	1
GO:0005372	water transmembrane transporter activity	1/51	15/17745	0.0422705	0.186497	0.148678	aqp9b	1
GO:0015216	purine nucleotide transmembrane transporter activity	1/51	15/17745	0.0422705	0.186497	0.148678	slc25a4	1
GO:0016846	carbon-sulfur lyase activity	1/51	15/17745	0.0422705	0.186497	0.148678	hpda	1
GO:0031369	translation initiation factor binding	1/51	15/17745	0.0422705	0.186497	0.148678	eif4ebp3l	1
GO:0050145	nucleoside monophosphate kinase activity	1/51	15/17745	0.0422705	0.186497	0.148678	ak1	1
GO:0016616	oxidoreductase activity, acting on the CH-OH group of donors, NAD or NADP as acceptor	2/51	117/17745	0.044566	0.186497	0.148678	ldhbb/impdh1a	2
GO:0031210	phosphatidylcholine binding	1/51	16/17745	0.0450254	0.186497	0.148678	cetp	1
GO:1901681	sulfur compound binding	2/51	118/17745	0.0452528	0.186497	0.148678	chad/lpl	2

## Sheet: Supp_Table S9_GOterm_up_CC
ID	Description	GeneRatio	BgRatio	pvalue	p.adjust	qvalue	geneID	Count
GO:0005869	dynactin complex	2/53	11/18361	0.000442215	0.0108941	0.00793898	acta1a/actc1b	2
GO:0032994	protein-lipid complex	2/53	15/18361	0.000838004	0.0108941	0.00793898	cetp/lpl	2
GO:0034358	plasma lipoprotein particle	2/53	15/18361	0.000838004	0.0108941	0.00793898	cetp/lpl	2
GO:1990777	lipoprotein particle	2/53	15/18361	0.000838004	0.0108941	0.00793898	cetp/lpl	2
GO:0005882	intermediate filament	3/53	76/18361	0.00137588	0.0128518	0.00936565	krt91/krt17/inaa	3
GO:0045111	intermediate filament cytoskeleton	3/53	78/18361	0.00148289	0.0128518	0.00936565	krt91/krt17/inaa	3
GO:0030017	sarcomere	3/53	121/18361	0.00514512	0.0347444	0.0253198	tcap/myoz3a/smyd1a	3
GO:0030016	myofibril	3/53	127/18361	0.00588439	0.0347444	0.0253198	tcap/myoz3a/smyd1a	3
GO:0043292	contractile fiber	3/53	128/18361	0.00601345	0.0347444	0.0253198	tcap/myoz3a/smyd1a	3
GO:0030018	Z disc	2/53	62/18361	0.0138413	0.0719745	0.0524511	tcap/myoz3a	2
GO:0031674	I band	2/53	67/18361	0.016036	0.0758066	0.0552437	tcap/myoz3a	2
GO:0031430	M band	1/53	11/18361	0.0313062	0.13566	0.0988616	smyd1a	1
GO:0005852	eukaryotic translation initiation factor 3 complex	1/53	16/18361	0.0452164	0.154464	0.112565	eif3s6ip	1
GO:0016282	eukaryotic 43S preinitiation complex	1/53	17/18361	0.0479748	0.154464	0.112565	eif3s6ip	1
GO:0031672	A band	1/53	17/18361	0.0479748	0.154464	0.112565	smyd1a	1
GO:0033290	eukaryotic 48S preinitiation complex	1/53	17/18361	0.0479748	0.154464	0.112565	eif3s6ip	1

## Sheet: Supp_Table S10_down_Pathway
ID	Description	GeneRatio	BgRatio	pvalue	p.adjust	qvalue	geneID	Count
dre00480	Glutathione metabolism	5/60	70/7738	0.000194692	0.0138231	0.0127062	gstp2/rrm2/mgst3b/gstp1/pgd	5
dre03040	Spliceosome	6/60	144/7738	0.000819644	0.0290974	0.0267463	snrpf/snrpd2/prpf8/prpf19/ddx5/snrnp200	6
dre03013	Nucleocytoplasmic transport	5/60	110/7738	0.00155441	0.0367878	0.0338153	nup210/ipo9/ahctf1/tnpo2/xpo1b	5
dre00982	Drug metabolism - cytochrome P450	4/60	74/7738	0.00250805	0.0392569	0.0360849	gstp2/adh8b/mgst3b/gstp1	4
dre00980	Metabolism of xenobiotics by cytochrome P450	4/60	76/7738	0.00276457	0.0392569	0.0360849	gstp2/adh8b/mgst3b/gstp1	4
dre00983	Drug metabolism - other enzymes	4/60	108/7738	0.00961292	0.113753	0.104562	gstp2/rrm2/mgst3b/gstp1	4
dre00310	Lysine degradation	3/60	84/7738	0.0271015	0.235583	0.216548	ezh2/kmt2a/kmt2bb	3
dre00030	Pentose phosphate pathway	2/60	34/7738	0.0282951	0.235583	0.216548	rpia/pgd	2
dre01040	Biosynthesis of unsaturated fatty acids	2/60	35/7738	0.0298626	0.235583	0.216548	elovl2/fads2	2

[truncated: 9 more sheets: Supp_Table S11_up_Pathway, Supp_Table S12_DEG_LBX1_overexp, SuppTableS13GOterm_down_BP_LBX1, SuppTableS14_GOterm_up_BP_LBX1, SuppTableS15_Pathway_down_LBX1, SuppTableS16_Pathway_up_LBX1, SuppTableS17_down_lbx1a_human, SuppTableS18_up_lbx1a_human, Supp TableS19_jvenn]
